# Supplementary material for: (E)-1-(2-Fur­yl)-3-(2,4,6-trimeth­oxy­phen­yl)prop-2-en-1-one
Source: Acta Crystallogr Sect E Struct Rep Online. 2010 Sep 15;66(Pt 10):o2559–60. doi: 10.1107/S1600536810035762 (PMC2983191; doi:10.1107/S1600536810035762)
Supplement: Supplementary file 2 [file e-66-o2559-Isup2.hkl]

# 
# h,k,l, Fc-squared, Fo-squared, sigma(Fo-squared) and status flag 
# 
data_I
_shelx_title ' tc26fm in C2/c  (100K)' 
_shelx_refln_list_code          4 
_shelx_F_calc_maximum      280.62 
_exptl_crystal_F_000      1216.00 
_reflns_d_resolution_high  0.7107 
 
loop_ 
 _symmetry_equiv_pos_as_xyz 
 'x, y, z' 
 '-x, y, -z+1/2' 
 'x+1/2, y+1/2, z' 
 '-x+1/2, y+1/2, -z+1/2' 
 '-x, -y, -z' 
 'x, -y, z-1/2' 
 '-x+1/2, -y+1/2, -z' 
 'x+1/2, -y+1/2, z-1/2' 
 
_cell_length_a    38.5688 
_cell_length_b     3.9349 
_cell_length_c    18.2638 
_cell_angle_alpha  90.000 
_cell_angle_beta  103.901 
_cell_angle_gamma  90.000 
 
_shelx_F_squared_multiplier     1.000 
 
loop_ 
 _refln_index_h 
 _refln_index_k 
 _refln_index_l 
 _refln_F_squared_calc 
 _refln_F_squared_meas 
 _refln_F_squared_sigma 
 _refln_observed_status 
   2   0   0      173.85        0.49      0.34 o 
   6   0   0     9946.27     9713.88    121.41 o 
   8   0   0     3212.54     3027.33     48.65 o 
  10   0   0    78745.62    75264.13    871.52 o 
  12   0   0      427.51      412.59     15.91 o 
  14   0   0     2050.76     2041.26     28.13 o 
  16   0   0     1797.33     1731.91     25.03 o 
  18   0   0    25967.03    26946.65    198.26 o 
  20   0   0    13961.03    15151.39    131.63 o 
  22   0   0    15974.95    17357.13    148.99 o 
  24   0   0     2676.11     2772.57     38.54 o 
  26   0   0      639.21      695.77     19.59 o 
  28   0   0       87.57       89.50      9.90 o 
  30   0   0     4052.56     4354.33     59.91 o 
  32   0   0     2812.97     2924.39     48.78 o 
  34   0   0       91.39       77.53     14.59 o 
  36   0   0       36.41       17.90     16.66 o 
  38   0   0      884.65      751.51     71.71 o 
  40   0   0     5760.17     5458.14    147.51 o 
  42   0   0      383.24      367.63     35.72 o 
  44   0   0      154.31      123.10     27.98 o 
  46   0   0        5.00      -20.31     20.60 o 
  48   0   0      278.27      306.31     32.40 o 
  50   0   0        7.39       15.36     22.30 o 
  52   0   0      245.34      266.29     38.78 o 
   1   1   0    31883.39    31655.44    230.09 o 
   3   1   0      542.34      465.03      8.80 o 
   5   1   0    74080.70    72887.26    448.37 o 
   7   1   0      999.03      871.84     11.06 o 
   9   1   0     3191.74     3137.02     25.64 o 
  11   1   0      426.54      410.90      7.83 o 
  13   1   0     1296.39     1459.33     16.90 o 
  15   1   0      716.39      627.47     12.54 o 
  17   1   0    10877.40    11708.28     83.96 o 
  19   1   0     2074.49     2286.35     29.56 o 
  21   1   0     2870.33     2930.23     35.47 o 
  23   1   0     3885.17     3969.04     44.29 o 
  25   1   0       97.02      111.98      8.96 o 
  27   1   0       17.66       10.88      5.63 o 
  29   1   0      541.70      473.37     16.20 o 
  31   1   0      105.81      120.58     10.29 o 
  33   1   0     1208.22     1196.70     25.27 o 
  35   1   0     1343.65     1149.55     28.99 o 
  37   1   0      720.79      570.66     28.91 o 
  39   1   0       50.22       28.42     11.68 o 
  41   1   0      149.78      141.63     16.87 o 
  43   1   0       43.45       51.43     14.25 o 
  45   1   0      230.93      234.14     25.18 o 
  47   1   0        2.20      -16.54     16.20 o 
  49   1   0        0.10       -3.00     17.60 o 
  51   1   0        0.88       16.51     19.39 o 
   0   2   0      672.07      670.15     15.77 o 
   2   2   0     1180.29     1209.33     16.51 o 
   4   2   0      127.47      136.28      5.39 o 
   6   2   0     6449.50     6984.65     52.95 o 
   8   2   0     5681.03     6132.72     48.84 o 
  10   2   0     9558.48     9994.63     87.59 o 
  12   2   0      292.98      236.04      9.64 o 
  14   2   0     2911.25     3186.30     36.76 o 
  16   2   0      623.12      633.35     16.37 o 
  18   2   0     1567.53     1623.01     27.99 o 
  20   2   0      934.76      947.36     20.70 o 
  22   2   0      558.39      597.11     17.98 o 
  24   2   0      115.30       87.02      9.51 o 
  26   2   0      225.87      209.33     13.37 o 
  28   2   0      941.00      922.05     24.31 o 
  30   2   0     1719.95     1500.34     27.48 o 
  32   2   0      260.81      183.54     12.17 o 
  34   2   0      703.06      634.10     21.45 o 
  36   2   0       15.18        7.40      8.10 o 
  38   2   0      302.69      308.09     18.67 o 
  40   2   0       19.55       -0.21      9.53 o 
  42   2   0      262.09      301.72     21.51 o 
  44   2   0      275.66      236.38     37.59 o 
  46   2   0      189.43      187.13     25.91 o 
  48   2   0      516.51      651.46     52.14 o 
   1   3   0      753.97      771.52     20.87 o 
   3   3   0     1533.60     1562.33     26.64 o 
   5   3   0      612.13      622.57     21.89 o 
   7   3   0      402.59      449.48     11.32 o 
   9   3   0     3090.48     3288.17     35.86 o 
  11   3   0      964.20     1054.44     21.81 o 
  13   3   0      233.89      214.51     11.74 o 
  15   3   0      354.45      381.90     16.93 o 
  17   3   0     2674.67     2747.99     44.67 o 
  19   3   0       30.53       10.89      7.47 o 
  21   3   0      438.74      419.62     23.89 o 
  23   3   0       67.36       47.64     10.46 o 
  25   3   0      836.68      677.34     30.88 o 
  27   3   0       55.02       65.50     14.19 o 
  29   3   0      303.85      229.83     24.66 o 
  31   3   0      439.51      374.93     30.96 o 
  33   3   0       19.02       19.20     12.68 o 
  35   3   0        9.21       19.51     14.04 o 
  37   3   0       22.29       34.03     15.93 o 
  39   3   0        4.88       -3.41     14.12 o 
  41   3   0       73.89      115.26     23.84 o 
  43   3   0      579.47      756.07     50.09 o 
   0   4   0     1197.05     1305.43     58.34 o 
   2   4   0        6.09        8.31     11.73 o 
   4   4   0      138.13      165.54     10.28 o 
   6   4   0      172.20      152.19     21.94 o 
   8   4   0       11.63       24.78      9.47 o 
  10   4   0      489.11      454.64     31.78 o 
  12   4   0      666.08      691.35     30.77 o 
  14   4   0      147.51      145.25     13.93 o 
  16   4   0       78.15       69.57     16.57 o 
  18   4   0       44.57       26.24     10.10 o 
  20   4   0     1478.71     1435.77     62.79 o 
  22   4   0      519.28      475.14     35.18 o 
  24   4   0      105.09       60.48     14.60 o 
  26   4   0       83.54       67.75     41.37 o 
  28   4   0       20.36       20.19     13.70 o 
  30   4   0       37.51       42.89     15.74 o 
  32   4   0       32.32       39.08     18.72 o 
  34   4   0        1.79        9.22     15.67 o 
  36   4   0      159.18      161.01     38.10 o 
   1   5   0       16.70       31.57     26.16 o 
   3   5   0      195.33      113.49     45.78 o 
   5   5   0      862.38      940.16     76.89 o 
   7   5   0      195.04      201.77     48.38 o 
   9   5   0      121.93      119.79     32.23 o 
  11   5   0        0.72        7.97     14.60 o 
  13   5   0      386.30      423.94     30.37 o 
  15   5   0      223.75      226.93     73.54 o 
  17   5   0        0.21        0.62     16.20 o 
  19   5   0      305.27      307.60     37.05 o 
  21   5   0       31.29        9.43     18.68 o 
 -51   1   1      122.47      109.52     24.41 o 
 -49   1   1        4.10       22.02     19.95 o 
 -47   1   1     1401.96     1425.20     48.86 o 
 -45   1   1      237.41      221.40     22.51 o 
 -43   1   1      109.22       82.44     15.12 o 
 -41   1   1      244.89      187.11     18.23 o 
 -39   1   1        9.42        6.37     10.11 o 
 -37   1   1      983.63      776.56     24.92 o 
 -35   1   1     2583.15     2455.72     39.14 o 
 -33   1   1       59.35       59.97      8.79 o 
 -31   1   1      719.05      783.80     20.16 o 
 -29   1   1      279.54      340.07     14.02 o 
 -27   1   1       32.15       15.21      6.07 o 
 -25   1   1     9431.93     9273.54     75.82 o 
 -23   1   1      770.14      807.83     16.37 o 
 -21   1   1      131.18      120.33      7.45 o 
 -19   1   1     5712.26     6314.23     53.29 o 
 -17   1   1     3630.23     3615.60     33.74 o 
 -15   1   1     3644.88     3747.97     33.23 o 
 -13   1   1     6419.08     6976.66     50.44 o 
 -11   1   1     3637.55     3772.50     30.62 o 
  -9   1   1     5611.58     5710.78     41.02 o 
  -7   1   1    43622.91    44379.64    252.49 o 
  -5   1   1    57763.73    56533.43    335.71 o 
  -3   1   1    12983.25    12558.37    112.32 o 
  -1   1   1     3781.19     3786.78     37.06 o 
   1   1   1     3230.34     3267.50     29.03 o 
   3   1   1    53697.27    53712.27    367.63 o 
   5   1   1    30577.09    29917.64    199.55 o 
   7   1   1     2166.27     2158.14     21.48 o 
   9   1   1      198.97      210.54      6.16 o 
  11   1   1      528.58      514.41      9.79 o 
  13   1   1    22140.40    22706.71    143.42 o 
  15   1   1      343.29      375.72      9.74 o 
  17   1   1     2004.92     2074.12     25.19 o 
  19   1   1      403.13      351.02     12.17 o 
  21   1   1       52.62       41.03      5.96 o 
  23   1   1     1419.64     1516.13     23.92 o 
  25   1   1      447.87      381.36     13.18 o 
  27   1   1      998.83     1011.83     21.06 o 
  29   1   1       11.54        9.44      5.43 o 
  31   1   1      312.68      254.91     13.37 o 
  33   1   1      348.51      356.59     15.89 o 
  35   1   1       69.29       20.11      7.78 o 
  37   1   1       87.18       59.12     11.18 o 
  39   1   1      110.69       53.28     12.83 o 
  41   1   1      722.42      697.80     36.48 o 
  43   1   1      173.23      185.38     21.38 o 
  45   1   1        9.79        4.07     16.08 o 
  47   1   1      142.65      113.30     22.74 o 
  49   1   1       24.98        7.13     18.49 o 
  51   1   1      260.53      272.93     50.83 o 
 -48   2   1     2325.30     2653.45     78.27 o 
 -46   2   1       48.71       51.25     15.85 o 
 -44   2   1      102.45       81.02     15.70 o 
 -42   2   1       62.07       45.58     12.59 o 
 -40   2   1      205.17      208.71     16.78 o 
 -38   2   1      330.97      346.77     20.37 o 
 -36   2   1       14.06       31.48      9.76 o 
 -34   2   1        8.24        2.58      7.02 o 
 -32   2   1     1226.57     1083.68     26.21 o 
 -30   2   1      726.90      871.22     27.57 o 
 -28   2   1        0.20        6.58      6.07 o 
 -26   2   1      275.93      282.23     15.56 o 
 -24   2   1       69.48       29.42      7.67 o 
 -22   2   1      646.81      697.69     19.72 o 
 -20   2   1        3.58       -0.67      4.28 o 
 -18   2   1        6.86       -1.11      4.04 o 
 -16   2   1       16.50        5.73      4.04 o 
 -14   2   1     2025.85     2145.80     31.18 o 
 -12   2   1    11951.15    12495.68     95.47 o 
 -10   2   1    24705.64    25387.28    155.86 o 
  -8   2   1    25415.43    26738.66    161.72 o 
  -6   2   1     1590.62     1727.98     18.22 o 
  -4   2   1     2154.16     2127.40     26.75 o 
  -2   2   1     2874.76     2684.51     37.05 o 
   0   2   1     4471.19     4620.02     48.51 o 
   2   2   1      109.77      120.68      5.40 o 
   4   2   1     3072.00     3380.88     30.32 o 
   6   2   1     1842.95     2105.94     22.19 o 
   8   2   1     2077.89     2099.58     24.17 o 
  10   2   1     2668.66     2720.76     29.53 o 
  12   2   1    11803.30    12629.22    100.06 o 
  14   2   1      445.37      476.07     14.15 o 
  16   2   1        9.28        4.92      4.30 o 
  18   2   1       59.34       57.43      7.10 o 
  20   2   1      213.09      180.93     10.95 o 
  22   2   1      628.53      737.12     19.69 o 
  24   2   1       55.83       50.12      8.15 o 
  26   2   1       54.47       15.29      7.05 o 
  28   2   1      597.17      562.52     16.47 o 
  30   2   1      762.33      571.42     21.67 o 
  32   2   1       76.71       74.47      9.86 o 
  34   2   1       89.30       58.02     13.57 o 
  36   2   1      101.60       78.50     11.95 o 
  38   2   1       36.84       30.18     10.82 o 
  40   2   1       73.86       67.56     12.53 o 
  42   2   1      482.72      540.11     26.72 o 
  44   2   1        0.98      -15.76     13.03 o 
  46   2   1       13.78       16.31     14.15 o 
  48   2   1       98.15      150.91     20.80 o 
 -43   3   1     1849.38     2057.22     73.84 o 
 -41   3   1       71.27       26.43     19.83 o 
 -39   3   1      452.63      396.25     35.86 o 
 -37   3   1      164.34      178.40     25.42 o 
 -35   3   1     1329.95     1423.23     54.80 o 
 -33   3   1      837.51      830.04     59.44 o 
 -31   3   1      310.15      365.78     43.90 o 
 -29   3   1      645.68      596.37     35.02 o 
 -27   3   1     1214.73     1197.79     36.82 o 
 -25   3   1     1133.72     1065.36     34.09 o 
 -23   3   1      428.30      449.22     24.86 o 
 -21   3   1      546.85      483.19     21.87 o 
 -19   3   1        0.61        5.45      7.03 o 
 -17   3   1     4932.10     4982.88     66.99 o 
 -15   3   1     9880.80    10121.93    107.22 o 
 -13   3   1     4598.47     4998.77     57.09 o 
 -11   3   1     1507.98     1591.98     26.23 o 
  -9   3   1       30.66       27.45      4.60 o 
  -7   3   1       46.68       43.69      7.02 o 
  -5   3   1      579.90      563.50     19.42 o 
  -3   3   1       44.47       34.47      6.06 o 
  -1   3   1      251.48      249.12     15.54 o 
   1   3   1      399.99      481.15     27.55 o 
   3   3   1      218.78      229.54      8.87 o 
   5   3   1      734.75      769.38     15.36 o 
   7   3   1     3100.47     3342.25     35.66 o 
   9   3   1        8.61        1.74      3.99 o 
  11   3   1      239.40      259.95     12.47 o 
  13   3   1        0.13        0.63      5.06 o 
  15   3   1      113.81      107.49     14.42 o 
  17   3   1      193.53      159.75     18.32 o 
  19   3   1      672.99      728.54     37.32 o 
  21   3   1        9.01        8.26      7.17 o 
  23   3   1       11.86       17.34      8.85 o 
  25   3   1     2799.54     2457.23     64.08 o 
  27   3   1      101.49      115.93     21.99 o 
  29   3   1       89.36       54.84     19.33 o 
  31   3   1        6.56       13.16     12.71 o 
  33   3   1      587.68      632.29     39.51 o 
  35   3   1      509.11      513.87     56.53 o 
  37   3   1       10.22        9.42     15.23 o 
  39   3   1      124.84      138.70     25.56 o 
  41   3   1       80.72       75.18     21.76 o 
  43   3   1       95.73      113.58     28.75 o 
 -36   4   1      238.44      240.79     58.87 o 
 -34   4   1      501.73      613.80     51.38 o 
 -32   4   1      970.18     1055.81     83.18 o 
 -30   4   1      197.72      251.34     27.28 o 
 -28   4   1       12.63       28.84     13.74 o 
 -26   4   1      141.55      134.86     19.96 o 
 -24   4   1     1597.09     1678.24     53.01 o 
 -22   4   1     1245.11     1296.45     45.04 o 
 -20   4   1        1.07       11.56      9.94 o 
 -18   4   1     2302.60     2357.37     78.02 o 
 -16   4   1      278.46      291.20     21.38 o 
 -14   4   1     1072.71     1157.61     37.74 o 
 -12   4   1      588.07      576.27     28.32 o 
 -10   4   1      234.20      179.02     18.20 o 
  -8   4   1       15.63       14.66      9.19 o 
  -6   4   1       39.50       29.89     10.06 o 
  -4   4   1     1111.84     1176.18     25.54 o 
  -2   4   1      397.61      342.00     26.78 o 
   0   4   1     1436.34     1503.09     47.91 o 
   2   4   1      596.21      566.84     36.04 o 
   4   4   1      344.91      312.63     31.41 o 
   6   4   1      212.19      186.49     16.37 o 
   8   4   1      198.38      146.07     25.38 o 
  10   4   1       17.19       13.39      8.30 o 
  12   4   1       16.93       -0.98     10.96 o 
  14   4   1       29.66       21.42     12.85 o 
  16   4   1      285.16      311.73     20.83 o 
  18   4   1       38.53        1.71     17.09 o 
  20   4   1      520.52      495.71     29.74 o 
  22   4   1      600.39      559.86     53.96 o 
  24   4   1      160.01      201.11     29.66 o 
  26   4   1      121.01      106.98     18.72 o 
  28   4   1        4.14       20.54     13.81 o 
  30   4   1       25.13       11.12     14.13 o 
  32   4   1      169.03      176.74     56.13 o 
  34   4   1        4.80       24.01     17.31 o 
 -23   5   1      965.09     1123.97     66.52 o 
 -21   5   1       80.34       41.65     22.15 o 
 -19   5   1      172.58      128.79     27.80 o 
 -17   5   1      258.34      295.58     61.35 o 
 -15   5   1      285.41      269.89     31.22 o 
 -13   5   1      123.90      129.79     41.42 o 
 -11   5   1        0.15      -14.43     11.89 o 
  -9   5   1       70.07       92.70     29.26 o 
  -7   5   1      410.13      408.03     60.74 o 
  -5   5   1      331.33      285.01     49.90 o 
  -3   5   1      396.75      418.42     56.43 o 
  -1   5   1        8.09        8.10     23.79 o 
   1   5   1      449.18      546.74     62.31 o 
   3   5   1        2.34       39.03     55.69 o 
   5   5   1       49.28       50.58     34.74 o 
   7   5   1      340.38      440.00    159.53 o 
   9   5   1      712.36      605.64     69.48 o 
  11   5   1      462.99      511.88     54.27 o 
  13   5   1        6.04      -13.27     16.59 o 
  15   5   1      315.17      334.53     31.74 o 
  17   5   1      409.27      435.39     94.30 o 
  19   5   1        2.13       26.92     18.63 o 
  21   5   1      130.91      121.70     27.69 o 
 -52   0   2      204.47      253.09     41.26 o 
 -50   0   2      299.43      285.15     41.24 o 
 -48   0   2      457.38      443.45     43.94 o 
 -46   0   2      225.54      206.23     30.87 o 
 -44   0   2      503.09      456.56     41.11 o 
 -42   0   2     3345.02     3070.69     75.13 o 
 -40   0   2      108.19       49.00     16.20 o 
 -38   0   2        4.42        5.25     15.77 o 
 -36   0   2      446.16      410.80     26.78 o 
 -34   0   2      504.75      559.57     27.69 o 
 -32   0   2     2646.76     2551.01     49.48 o 
 -30   0   2       77.08       54.20      8.83 o 
 -28   0   2       43.34       88.45      9.41 o 
 -26   0   2      812.20      926.03     21.79 o 
 -24   0   2     3710.21     4045.00     47.94 o 
 -22   0   2     2025.47     2145.06     29.65 o 
 -20   0   2      989.93     1188.54     20.40 o 
 -18   0   2    16318.86    16972.66    124.12 o 
 -16   0   2       43.49       27.73      4.81 o 
 -14   0   2      932.80     1045.62     18.30 o 
 -12   0   2    13277.78    13402.27    131.00 o 
 -10   0   2     1686.20     1586.38     21.95 o 
  -8   0   2      641.18      523.79     13.56 o 
  -6   0   2    50440.81    46574.32    875.72 o 
  -4   0   2     7257.36     7237.63     90.88 o 
  -2   0   2     8604.89     8277.75    105.02 o 
   0   0   2     6487.94     6346.63    143.38 o 
   2   0   2     1171.59     1310.60     26.71 o 
   4   0   2    26920.21    26701.08    312.09 o 
   6   0   2     3784.91     3397.19     67.74 o 
   8   0   2     3146.95     3013.04     50.49 o 
  10   0   2     1286.21     1076.96     36.53 o 
  12   0   2     2036.73     1991.10     29.67 o 
  14   0   2     4117.66     4380.12     47.58 o 
  16   0   2      167.26      223.53     10.28 o 
  18   0   2     7452.24     7646.97     71.46 o 
  20   0   2      722.60      766.61     20.06 o 
  22   0   2     2650.45     3034.41     43.78 o 
  24   0   2     3596.81     3593.15     50.40 o 
  26   0   2       20.68        7.32      6.86 o 
  28   0   2     4781.06     4679.06     66.48 o 
  30   0   2       49.30       64.16     11.98 o 
  32   0   2     1528.58     1463.13     38.35 o 
  34   0   2     1520.67     1450.43     54.10 o 
  36   0   2        0.75       25.42     16.44 o 
  38   0   2       26.46       24.60     18.00 o 
  40   0   2       62.30       73.06     22.56 o 
  42   0   2      387.91      340.26     35.41 o 
  44   0   2        5.83       24.00     19.71 o 
  46   0   2        8.51       15.34     21.04 o 
  48   0   2       11.30       18.11     22.91 o 
  50   0   2      182.97      152.20     56.70 o 
 -51   1   2       17.96       27.93     20.40 o 
 -49   1   2      340.92      346.70     30.38 o 
 -47   1   2      834.89      811.22     44.26 o 
 -45   1   2     1006.03     1152.11     43.28 o 
 -43   1   2      126.97       70.11     14.75 o 
 -41   1   2      598.99      576.49     35.53 o 
 -39   1   2       11.40       14.26     10.65 o 
 -37   1   2        5.43       19.98      7.76 o 
 -35   1   2      699.08      638.89     20.81 o 
 -33   1   2       24.27       31.62      7.59 o 
 -31   1   2      472.18      416.27     15.67 o 
 -29   1   2     1593.97     1776.90     28.64 o 
 -27   1   2       70.75       96.47      8.83 o 
 -25   1   2       21.50       25.77      6.08 o 
 -23   1   2     3187.59     3485.39     36.18 o 
 -21   1   2       93.01      141.88      7.88 o 
 -19   1   2      281.29      273.34      9.40 o 
 -17   1   2      649.49      676.57     12.90 o 
 -15   1   2     4214.42     4760.20     39.05 o 
 -13   1   2      118.34      132.56      5.71 o 
 -11   1   2     4683.82     4922.86     36.66 o 
  -9   1   2      739.00      740.91     11.24 o 
  -7   1   2    69538.21    68558.15    385.66 o 
  -5   1   2      609.84      718.07     10.04 o 
  -3   1   2     5649.30     5375.62     50.05 o 
  -1   1   2    16532.34    16971.99    134.26 o 
   1   1   2     4731.30     4573.97     39.94 o 
   3   1   2    23269.04    22887.04    164.07 o 
   5   1   2     5623.62     5918.11     48.06 o 
   7   1   2     5688.66     5532.90     53.72 o 
   9   1   2     9880.02    10017.63     64.82 o 
  11   1   2     1482.82     1536.54     17.86 o 
  13   1   2      326.47      416.62     26.07 o 
  15   1   2     2501.33     2628.46     28.40 o 
  17   1   2       53.94       28.90      4.72 o 
  19   1   2      401.67      362.00     12.68 o 
  21   1   2      108.03       61.01      6.83 o 
  23   1   2      799.31      851.17     26.75 o 
  25   1   2     2427.50     2504.46     34.75 o 
  27   1   2      686.58      663.10     18.99 o 
  29   1   2       34.49       45.58      7.86 o 
  31   1   2        1.86        6.63      6.07 o 
  33   1   2     2440.59     2392.84     38.60 o 
  35   1   2      202.02      208.23     15.18 o 
  37   1   2     1411.72     1438.23     32.86 o 
  39   1   2      550.33      503.09     25.29 o 
  41   1   2       38.81       30.87     13.72 o 
  43   1   2       55.72       31.30     14.33 o 
  45   1   2       14.39       18.34     16.62 o 
  47   1   2        6.40       28.91     19.56 o 
  49   1   2      196.36      238.81     37.61 o 
 -48   2   2      333.68      358.06     49.83 o 
 -46   2   2       27.48       67.31     17.28 o 
 -44   2   2      295.77      331.76     24.96 o 
 -42   2   2       82.36       78.57     13.44 o 
 -40   2   2      904.32      961.70     32.06 o 
 -38   2   2        3.04        7.23      8.31 o 
 -36   2   2     1187.68     1221.20     28.63 o 
 -34   2   2     1038.88     1063.70     24.37 o 
 -32   2   2     1381.32     1194.93     24.32 o 
 -30   2   2     3255.74     3104.70     46.57 o 
 -28   2   2        7.39        6.93      6.60 o 
 -26   2   2        0.59        1.78      6.01 o 
 -24   2   2      119.45       99.91     11.99 o 
 -22   2   2     5665.37     5638.42     63.77 o 
 -20   2   2        1.62       -1.13      4.82 o 
 -18   2   2       15.40       15.81      4.23 o 
 -16   2   2     1327.59     1393.80     18.96 o 
 -14   2   2      171.43      164.40      8.23 o 
 -12   2   2    20508.53    21111.52    175.13 o 
 -10   2   2      702.32      735.47     13.03 o 
  -8   2   2     1036.17     1060.30     14.21 o 
  -6   2   2      270.56      268.85      7.01 o 
  -4   2   2      570.92      615.59     18.30 o 
  -2   2   2     1639.00     1563.01     24.68 o 
   0   2   2       55.34       61.27      3.83 o 
   2   2   2       45.49       30.51      3.51 o 
   4   2   2      103.92      125.11      7.86 o 
   6   2   2      202.21      256.26     10.33 o 
   8   2   2      724.88      726.21     12.81 o 
  10   2   2      848.22      896.47     15.60 o 
  12   2   2      389.38      401.57     12.48 o 
  14   2   2     1199.46     1273.18     22.77 o 
  16   2   2      764.24      835.26     19.88 o 
  18   2   2      167.16      191.04     10.29 o 
  20   2   2      728.94      751.11     19.12 o 
  22   2   2      620.80      674.17     20.06 o 
  24   2   2        0.73        5.26      5.99 o 
  26   2   2     1148.70     1067.34     20.97 o 
  28   2   2      370.98      299.60     13.34 o 
  30   2   2        0.23        2.30      6.96 o 
  32   2   2      400.13      333.68     17.60 o 
  34   2   2       12.63        0.24      7.82 o 
  36   2   2     1043.13     1125.22     31.14 o 
  38   2   2       20.59       11.91      9.74 o 
  40   2   2       97.59       89.47     14.25 o 
  42   2   2       52.04       46.49     13.55 o 
  44   2   2      311.01      395.90     44.33 o 
  46   2   2       28.78       32.84     15.40 o 
 -45   3   2       33.90       44.55     19.60 o 
 -43   3   2      586.65      498.38     27.90 o 
 -41   3   2      122.72      111.21     15.75 o 
 -39   3   2      445.98      485.69     38.53 o 
 -37   3   2      106.23       62.50     18.39 o 
 -35   3   2      414.86      398.49     37.20 o 
 -33   3   2       12.99       -2.14     11.51 o 
 -31   3   2      393.69      403.73     28.01 o 
 -29   3   2      483.65      468.78     26.22 o 
 -27   3   2      185.19      184.38     17.62 o 
 -25   3   2      256.00      246.63     25.66 o 
 -23   3   2      198.83      188.41     18.07 o 
 -21   3   2       36.42       21.27      7.43 o 
 -19   3   2     1399.75     1389.57     35.12 o 
 -17   3   2     1519.63     1490.83     33.03 o 
 -15   3   2      694.99      727.48     19.77 o 
 -13   3   2     4535.07     4550.74     48.27 o 
 -11   3   2        0.73       -3.06      4.04 o 
  -9   3   2     2357.61     2403.75     27.62 o 
  -7   3   2      282.93      309.47     20.82 o 
  -5   3   2       26.65       28.38      7.59 o 
  -3   3   2        2.41        3.06      4.95 o 
  -1   3   2      298.59      326.34     15.81 o 
   1   3   2      102.28      106.86      7.20 o 
   3   3   2     1400.32     1508.27     22.59 o 
   5   3   2     1249.32     1308.08     22.82 o 
   7   3   2       14.78        9.84      5.01 o 
   9   3   2      641.14      703.91     16.85 o 
  11   3   2       58.83       61.54      9.57 o 
  13   3   2       45.04       34.96      8.57 o 
  15   3   2      388.38      390.69     22.56 o 
  17   3   2       47.46       34.36      8.71 o 
  19   3   2     1408.07     1436.83     35.37 o 
  21   3   2        2.74        1.20      7.53 o 
  23   3   2       47.37       35.17     11.86 o 
  25   3   2       50.34       32.69     12.24 o 
  27   3   2        7.96       10.32     10.75 o 
  29   3   2        3.31       11.59     11.00 o 
  31   3   2        0.54        1.89     10.25 o 
  33   3   2       14.49       16.58     12.21 o 
  35   3   2       17.97       15.86     13.14 o 
  37   3   2      470.00      508.25     34.68 o 
  39   3   2      116.60       98.43     22.84 o 
  41   3   2      125.86      103.60     23.99 o 
  43   3   2       35.16       37.34     25.36 o 
 -36   4   2       36.25       58.39     20.85 o 
 -34   4   2       34.37       17.90     17.04 o 
 -32   4   2        8.95       30.52     16.83 o 
 -30   4   2      121.52      135.72     21.42 o 
 -28   4   2      355.20      394.89     32.71 o 
 -26   4   2      301.42      305.17     26.63 o 
 -24   4   2      286.14      292.93     25.43 o 
 -22   4   2     1591.91     1503.15     47.61 o 
 -20   4   2      465.62      530.94     26.81 o 
 -18   4   2     6534.36     6641.32    203.92 o 
 -16   4   2      107.50       91.49     19.11 o 
 -14   4   2      364.96      393.16     26.74 o 
 -12   4   2      693.43      747.88     49.88 o 
 -10   4   2       83.55      104.63     13.70 o 
  -8   4   2      109.22      104.20     12.89 o 
  -6   4   2        3.80       -7.66      7.09 o 
  -4   4   2      110.47      104.23     12.61 o 
  -2   4   2       39.30       34.02      7.29 o 
   0   4   2      591.53      624.84     18.21 o 
   2   4   2      579.87      590.69     17.15 o 
   4   4   2     1360.23     1339.78     23.20 o 
   6   4   2      231.44      254.43     17.77 o 
   8   4   2      536.44      537.75     30.24 o 
  10   4   2       73.16       93.26     17.51 o 
  12   4   2       89.92      101.34     23.65 o 
  14   4   2        9.41        4.52     12.12 o 
  16   4   2        2.22        5.18      8.57 o 
  18   4   2      166.02      135.93     23.12 o 
  20   4   2      174.62      147.51     20.11 o 
  22   4   2      128.47      116.85     18.69 o 
  24   4   2      285.98      306.47     41.12 o 
  26   4   2       50.46       38.34     15.19 o 
  28   4   2      156.36       97.71     19.54 o 
  30   4   2      105.95      153.36     26.24 o 
  32   4   2       11.82       12.14     15.73 o 
  34   4   2        6.90       30.99     17.79 o 
 -23   5   2      770.92      628.22     53.12 o 
 -21   5   2      237.80      276.45     37.66 o 
 -19   5   2       12.92       16.01     18.29 o 
 -17   5   2       26.10       21.93     17.75 o 
 -15   5   2       41.66       51.18     19.07 o 
 -13   5   2       61.90       96.50     20.13 o 
 -11   5   2      107.25      119.92     19.45 o 
  -9   5   2        6.31        4.47     11.78 o 
  -7   5   2      190.56      150.33     57.99 o 
  -5   5   2      190.98      178.82     43.85 o 
  -3   5   2      111.45       91.53     55.41 o 
  -1   5   2      121.44       86.56     40.81 o 
   1   5   2        0.37      -13.21     28.38 o 
   3   5   2       48.30       37.95     34.47 o 
   5   5   2       56.22       34.30     32.85 o 
   7   5   2       78.92       84.40     38.77 o 
   9   5   2      245.87      220.04     49.99 o 
  11   5   2        2.66       -7.32     11.85 o 
  13   5   2      333.97      394.15     31.36 o 
  15   5   2      123.62      115.45     22.88 o 
  17   5   2       58.37       57.22     25.67 o 
  19   5   2        3.83       29.32     48.86 o 
  21   5   2       13.53       -5.81     25.07 o 
 -51   1   3       18.23       11.55     21.26 o 
 -49   1   3        0.29       18.41     16.58 o 
 -47   1   3      485.53      506.02     33.08 o 
 -45   1   3      335.73      269.18     27.38 o 
 -43   1   3      286.69      310.80     22.61 o 
 -41   1   3      440.67      435.64     24.24 o 
 -39   1   3      348.97      329.29     21.22 o 
 -37   1   3      263.09      210.50     14.18 o 
 -35   1   3       45.21       28.76      7.86 o 
 -33   1   3     1297.98     1225.44     25.09 o 
 -31   1   3      969.71      994.79     29.02 o 
 -29   1   3       36.92       23.51      6.54 o 
 -27   1   3     1388.42     1307.45     23.35 o 
 -25   1   3      303.54      309.89     12.52 o 
 -23   1   3      531.79      484.98     15.37 o 
 -21   1   3     1058.05     1085.34     17.73 o 
 -19   1   3      568.09      551.14     12.38 o 
 -17   1   3      513.20      511.77     11.78 o 
 -15   1   3     1109.11     1193.02     16.91 o 
 -13   1   3       22.53        5.84      3.87 o 
 -11   1   3     4717.29     4600.34     36.98 o 
  -9   1   3     4681.42     4854.70     40.41 o 
  -7   1   3    17180.69    16854.21    106.40 o 
  -5   1   3     5643.11     5680.00     43.12 o 
  -3   1   3    16140.85    15541.02    144.21 o 
  -1   1   3     3418.96     3247.18     31.54 o 
   1   1   3     7691.12     7494.44     61.03 o 
   3   1   3      934.73      942.34     18.03 o 
   5   1   3      151.31      144.78      5.12 o 
   7   1   3     5029.09     4996.84     38.44 o 
   9   1   3     1217.11     1188.28     15.54 o 
  11   1   3     9678.65     9429.90     67.35 o 
  13   1   3        7.50        6.87      3.33 o 
  15   1   3        4.80        3.32      3.45 o 
  17   1   3     3677.53     3869.63     42.09 o 
  19   1   3     1805.29     1843.27     33.02 o 
  21   1   3     3032.90     3051.61     36.77 o 
  23   1   3      319.99      331.52     12.76 o 
  25   1   3       25.16       23.37      6.87 o 
  27   1   3     1408.98     1428.02     27.10 o 
  29   1   3     2526.12     2435.98     46.41 o 
  31   1   3      555.18      596.49     20.11 o 
  33   1   3       74.91       53.51      9.92 o 
  35   1   3      263.97      230.71     15.75 o 
  37   1   3       88.64       80.64     13.92 o 
  39   1   3      105.97       86.07     19.91 o 
  41   1   3       53.20       41.49     13.44 o 
  43   1   3        0.33       15.94     15.02 o 
  45   1   3       67.80       64.32     19.94 o 
  47   1   3      119.32       89.00     22.54 o 
  49   1   3       16.89       48.10     21.77 o 
 -50   2   3      747.74      881.41     54.65 o 
 -48   2   3       65.27       63.55     17.11 o 
 -46   2   3      257.33      284.79     23.83 o 
 -44   2   3      442.18      452.69     33.41 o 
 -42   2   3        1.58        6.56     10.70 o 
 -40   2   3      406.75      372.28     19.88 o 
 -38   2   3      119.80      117.00     13.23 o 
 -36   2   3      358.97      289.68     19.42 o 
 -34   2   3       25.30       24.29      7.20 o 
 -32   2   3      528.39      533.65     24.18 o 
 -30   2   3       25.23       20.72      7.87 o 
 -28   2   3     4163.68     3797.77     72.89 o 
 -26   2   3     2153.78     1976.94     36.19 o 
 -24   2   3      380.22      316.18     15.38 o 
 -22   2   3      971.37      999.22     23.47 o 
 -20   2   3     1082.94     1161.26     22.28 o 
 -18   2   3      345.92      369.32     12.56 o 
 -16   2   3     3050.21     3294.60     28.78 o 
 -14   2   3     4549.24     5043.31     44.16 o 
 -12   2   3     1137.50     1150.97     24.59 o 
 -10   2   3       65.06       69.92      6.04 o 
  -8   2   3       66.01       64.59      4.67 o 
  -6   2   3     1951.21     1935.21     21.91 o 
  -4   2   3     1541.14     1552.33     21.53 o 
  -2   2   3     1076.90     1103.50     16.94 o 
   0   2   3      553.45      538.05     10.62 o 
   2   2   3     4083.40     3982.06     38.26 o 
   4   2   3      214.47      208.67      7.96 o 
   6   2   3      366.02      408.72     10.12 o 
   8   2   3      363.49      382.37     10.57 o 
  10   2   3      803.48      786.56     18.77 o 
  12   2   3     1135.50     1101.32     21.38 o 
  14   2   3     3127.18     3190.82     44.27 o 
  16   2   3      147.11      139.76     10.90 o 
  18   2   3     2404.92     2394.46     29.37 o 
  20   2   3      341.05      341.16     14.12 o 
  22   2   3      131.19      109.32      9.76 o 
  24   2   3     1016.26      954.38     20.28 o 
  26   2   3      522.30      490.75     19.43 o 
  28   2   3      550.13      549.01     18.23 o 
  30   2   3       77.99       82.19     10.65 o 
  32   2   3      505.64      462.19     21.63 o 
  34   2   3      534.28      508.51     22.22 o 
  36   2   3      142.96      111.76     13.95 o 
  38   2   3        3.58       -2.55      9.44 o 
  40   2   3       99.56       91.02     14.36 o 
  42   2   3        7.43        3.50     15.21 o 
  44   2   3      327.23      343.28     28.15 o 
  46   2   3       52.80       51.24     17.13 o 
 -45   3   3        0.66       14.01     14.84 o 
 -43   3   3       48.61       28.46     17.27 o 
 -41   3   3      183.70      182.80     19.00 o 
 -39   3   3       51.78       33.35     16.99 o 
 -37   3   3      752.19      732.51     49.92 o 
 -35   3   3        5.43       -1.31     11.26 o 
 -33   3   3      202.77      204.47     23.39 o 
 -31   3   3        3.07       -2.62      9.81 o 
 -29   3   3       11.34       -1.95      9.86 o 
 -27   3   3       14.54        6.97      8.63 o 
 -25   3   3      102.13      100.01     13.78 o 
 -23   3   3        0.27        8.62      7.83 o 
 -21   3   3     1096.43     1093.05     31.71 o 
 -19   3   3     3196.77     3376.63     53.36 o 
 -17   3   3      677.45      745.50     23.48 o 
 -15   3   3     1838.63     1990.31     32.17 o 
 -13   3   3        0.03        0.06      4.66 o 
 -11   3   3      896.16      877.24     21.37 o 
  -9   3   3       15.87       15.02      6.42 o 
  -7   3   3     1275.82     1295.29     27.17 o 
  -5   3   3     1082.05     1123.80     28.65 o 
  -3   3   3     1037.24     1125.83     34.68 o 
  -1   3   3        8.67        5.85      7.34 o 
   1   3   3      236.67      252.28      9.56 o 
   3   3   3       32.91       32.83      5.54 o 
   5   3   3      178.80      171.86     14.65 o 
   7   3   3      282.51      259.75     12.07 o 
   9   3   3        0.16       -8.19      5.69 o 
  11   3   3       82.96       76.45      9.54 o 
  13   3   3      597.86      564.49     22.38 o 
  15   3   3      424.52      423.84     21.12 o 
  17   3   3       25.86       32.20      8.80 o 
  19   3   3      193.32      176.27     15.71 o 
  21   3   3      335.82      294.24     19.33 o 
  23   3   3        2.77       -3.87     10.33 o 
  25   3   3      111.17       85.99     13.96 o 
  27   3   3       28.30       33.06     10.98 o 
  29   3   3       57.37       49.82     19.79 o 
  31   3   3       16.13        6.72     10.63 o 
  33   3   3      279.55      308.12     26.85 o 
  35   3   3       44.00       30.18     13.63 o 
  37   3   3       74.82       86.26     18.61 o 
  39   3   3      348.43      301.80     42.89 o 
  41   3   3        3.58       18.97     17.21 o 
 -36   4   3        0.20       18.63     21.87 o 
 -34   4   3        0.01       -5.63     14.72 o 
 -32   4   3       18.70       48.75     16.90 o 
 -30   4   3       32.50       35.02     14.54 o 
 -28   4   3       11.96       -5.35     10.71 o 
 -26   4   3      255.89      265.69     42.02 o 
 -24   4   3     1423.69     1412.80     47.78 o 
 -22   4   3     1183.37     1203.21     54.14 o 
 -20   4   3      151.29      134.66     15.81 o 
 -18   4   3      327.54      305.08     20.42 o 
 -16   4   3       64.29       55.91     17.43 o 
 -14   4   3       20.57       12.74     11.89 o 
 -12   4   3      595.06      628.57     34.83 o 
 -10   4   3        3.95       12.26      9.60 o 
  -8   4   3        1.65        0.34      8.08 o 
  -6   4   3       17.96        4.86      8.15 o 
  -4   4   3       39.13       22.98     11.68 o 
  -2   4   3        9.95        8.33      8.72 o 
   0   4   3       98.45       86.76     12.52 o 
   2   4   3       29.95       38.68     20.05 o 
   4   4   3       98.13       92.60      9.61 o 
   6   4   3       68.03       66.57     15.95 o 
   8   4   3      250.79      284.59     22.24 o 
  10   4   3        2.72       13.29     11.90 o 
  12   4   3       65.59       60.39     16.76 o 
  14   4   3     1037.46     1061.98     70.88 o 
  16   4   3      124.34      110.04     19.55 o 
  18   4   3      270.73      266.65     22.30 o 
  20   4   3       23.68       19.70     10.99 o 
  22   4   3       19.03       11.18     12.14 o 
  24   4   3        0.20       22.36     19.73 o 
  26   4   3      418.76      337.82     41.98 o 
  28   4   3      531.34      532.00     37.38 o 
  30   4   3        7.57       21.48     16.59 o 
  32   4   3        7.58        4.00     15.62 o 
  34   4   3       62.93       15.17     21.31 o 
 -23   5   3      377.64      396.00     52.62 o 
 -21   5   3      141.77      175.29     31.94 o 
 -19   5   3       13.25       24.15     19.15 o 
 -17   5   3        0.71        8.07     16.90 o 
 -15   5   3      153.78      121.96     45.87 o 
 -13   5   3        2.85       -6.96     14.19 o 
 -11   5   3     1176.78     1344.62     57.66 o 
  -9   5   3        2.44        0.64     13.24 o 
  -7   5   3      238.75      196.97     21.38 o 
  -5   5   3      222.33      228.23     67.43 o 
  -3   5   3       90.04       55.82     50.96 o 
  -1   5   3        2.22       16.29     32.50 o 
   1   5   3       84.82      118.33     40.00 o 
   3   5   3      164.74      181.98     46.30 o 
   5   5   3        1.88       27.39     33.09 o 
   7   5   3        0.58      -28.74     29.48 o 
   9   5   3       48.41       13.48     45.95 o 
  11   5   3       92.09      100.89     19.83 o 
  13   5   3      241.15      181.76     25.40 o 
  15   5   3        1.88       16.72     16.46 o 
  17   5   3        4.97        8.35     19.76 o 
  19   5   3      257.67      259.31     35.85 o 
 -54   0   4       76.61       98.75     29.72 o 
 -52   0   4      926.38     1038.46     61.51 o 
 -50   0   4        1.32       13.01     23.05 o 
 -48   0   4       63.11       63.20     25.18 o 
 -46   0   4      680.94      668.69     47.43 o 
 -44   0   4       18.91       33.90     40.62 o 
 -42   0   4      143.26      126.63     25.40 o 
 -40   0   4      258.88      163.35     26.59 o 
 -38   0   4      583.46      548.43     33.07 o 
 -36   0   4     1471.28     1404.82     42.08 o 
 -34   0   4      833.20      823.52     32.27 o 
 -32   0   4       56.24       59.87     12.19 o 
 -30   0   4     2581.41     2947.26     45.70 o 
 -28   0   4        8.37       16.85      6.50 o 
 -26   0   4     1001.09     1082.27     23.33 o 
 -24   0   4     1380.49     1420.89     24.39 o 
 -22   0   4     3510.43     3823.95     45.60 o 
 -20   0   4     2837.53     2824.82     36.36 o 
 -18   0   4        3.44        1.85      4.39 o 
 -16   0   4        8.30       -3.03      4.09 o 
 -14   0   4      144.14      183.30     11.17 o 
 -12   0   4        1.16       -3.05      4.87 o 
 -10   0   4       97.98       65.21      7.47 o 
  -8   0   4     3212.67     2785.21     42.77 o 
  -6   0   4     5531.49     5118.13     70.18 o 
  -4   0   4    57842.27    54148.82    625.73 o 
  -2   0   4     2387.99     2544.23     38.72 o 
   0   0   4    24262.98    23661.45    277.89 o 
   2   0   4    14815.21    13656.61    205.73 o 
   4   0   4     1305.52     1157.74     25.26 o 
   6   0   4    10083.75     9918.12     99.40 o 
   8   0   4     2657.23     2561.41     31.30 o 
  10   0   4    10910.43    10805.33     87.00 o 
  12   0   4     8537.22     8027.94     70.30 o 
  14   0   4     3297.90     2981.13     36.16 o 
  16   0   4     1912.24     1869.11     28.52 o 
  18   0   4     3248.70     3379.87     48.28 o 
  20   0   4     3243.84     3211.45     66.45 o 
  22   0   4       10.59       14.39      6.00 o 
  24   0   4     4942.59     4842.43     67.08 o 
  26   0   4      670.72      756.29     26.20 o 
  28   0   4     2297.22     2412.12     59.49 o 
  30   0   4     1382.11     1438.22     41.65 o 
  32   0   4      202.08      161.99     23.75 o 
  34   0   4      998.39      904.81     44.79 o 
  36   0   4     1713.60     1698.25     61.08 o 
  38   0   4       13.87       18.11     17.73 o 
  40   0   4      844.36      911.24     50.96 o 
  42   0   4      176.13      176.07     29.63 o 
  44   0   4        0.01       30.41     47.44 o 
  46   0   4     1172.43     1358.35     76.20 o 
  48   0   4        6.05       43.02     57.44 o 
  50   0   4      125.65      126.72     36.41 o 
 -53   1   4       71.75       42.34     20.19 o 
 -51   1   4        4.42       -3.19     16.69 o 
 -49   1   4        2.86        0.26     15.72 o 
 -47   1   4        2.19       20.82     14.15 o 
 -45   1   4        3.43       -0.27     13.24 o 
 -43   1   4      226.99      198.60     20.14 o 
 -41   1   4        0.10       -9.82      9.98 o 
 -39   1   4      453.03      455.20     23.70 o 
 -37   1   4        4.27        0.80      7.36 o 
 -35   1   4        0.56        0.54      6.49 o 
 -33   1   4       64.89       55.31      8.04 o 
 -31   1   4      600.25      599.05     17.79 o 
 -29   1   4      614.18      551.78     16.59 o 
 -27   1   4     1571.72     1520.45     24.99 o 
 -25   1   4      362.82      389.21     13.18 o 
 -23   1   4        0.59        2.37      4.11 o 
 -21   1   4        1.77        2.94      3.82 o 
 -19   1   4     1187.11     1134.03     18.20 o 
 -17   1   4      205.76      246.25     12.93 o 
 -15   1   4      979.99      995.58     15.38 o 
 -13   1   4      982.94      934.25     13.96 o 
 -11   1   4     1082.25     1119.51     14.53 o 
  -9   1   4    14312.20    14056.03     91.45 o 
  -7   1   4      182.99      202.01      7.65 o 
  -5   1   4     2139.26     1988.86     22.24 o 
  -3   1   4     3449.58     3698.48     34.41 o 
  -1   1   4      607.60      685.73     11.52 o 
   1   1   4      666.98      574.02     11.09 o 
   3   1   4     1619.23     1435.25     14.04 o 
   5   1   4       27.13       23.47      4.10 o 
   7   1   4      671.12      654.28     11.20 o 
   9   1   4      968.76      820.49     13.03 o 
  11   1   4     4421.63     4360.32     38.11 o 
  13   1   4     3556.77     3739.97     35.57 o 
  15   1   4      227.50      274.50      9.79 o 
  17   1   4     1052.23     1019.67     19.72 o 
  19   1   4      631.64      646.09     15.92 o 
  21   1   4     2983.27     3167.93     36.28 o 
  23   1   4      490.69      514.10     15.50 o 
  25   1   4      457.80      421.81     16.30 o 
  27   1   4      202.83      173.91     12.04 o 
  29   1   4      873.74      750.79     21.56 o 
  31   1   4     1121.77     1069.84     28.12 o 
  33   1   4       91.80       83.72     12.97 o 
  35   1   4      477.27      454.71     23.71 o 
  37   1   4      220.08      195.88     17.93 o 
  39   1   4      124.57      126.89     17.63 o 
  41   1   4       77.56       64.52     17.71 o 
  43   1   4      276.21      263.32     26.01 o 
  45   1   4       32.26       28.62     20.87 o 
  47   1   4       38.98       30.34     21.63 o 
  49   1   4       77.34       54.31     55.59 o 
 -50   2   4       18.07        4.37     20.15 o 
 -48   2   4      193.41      151.48     19.21 o 
 -46   2   4        1.84       -0.41     12.71 o 
 -44   2   4      486.65      522.98     28.13 o 
 -42   2   4      262.94      256.84     32.64 o 
 -40   2   4       59.99       58.65     11.19 o 
 -38   2   4       16.91        5.75      9.11 o 
 -36   2   4        0.88        5.21      7.13 o 
 -34   2   4       77.39       66.78      8.54 o 
 -32   2   4        8.17       14.89      8.75 o 
 -30   2   4       29.99       11.94      7.53 o 
 -28   2   4       63.71       41.95      8.64 o 
 -26   2   4      568.02      509.72     19.34 o 
 -24   2   4      992.58      972.49     25.49 o 
 -22   2   4     2275.06     2280.75     44.71 o 
 -20   2   4      194.60      187.42      9.88 o 
 -18   2   4      626.41      664.59     13.28 o 
 -16   2   4       14.86       16.41      3.80 o 
 -14   2   4       54.26       58.27      5.39 o 
 -12   2   4     2701.31     2653.78     27.77 o 
 -10   2   4      239.91      286.37      9.46 o 
  -8   2   4     4361.85     4555.62     45.67 o 
  -6   2   4     1567.40     1548.37     22.46 o 
  -4   2   4     1559.87     1627.22     22.79 o 
  -2   2   4        0.94        0.32      3.30 o 
   0   2   4       40.14       20.57      3.79 o 
   2   2   4      945.97     1091.48     16.12 o 
   4   2   4       23.55       33.49      4.52 o 
   6   2   4     6892.75     7115.64     72.50 o 
   8   2   4       16.37       19.87      4.01 o 
  10   2   4       93.66      103.09      8.10 o 
  12   2   4       41.29       47.53      7.15 o 
  14   2   4     1408.81     1427.81     28.01 o 
  16   2   4      483.15      471.83     12.91 o 
  18   2   4      562.97      578.69     16.66 o 
  20   2   4      299.03      316.47     17.56 o 
  22   2   4       40.01       47.75      7.18 o 
  24   2   4      350.37      358.15     14.93 o 
  26   2   4       57.03       53.16      8.10 o 
  28   2   4       88.08       64.07     10.13 o 
  30   2   4      267.60      242.23     16.07 o 
  32   2   4       64.57       49.04     10.61 o 
  34   2   4       12.45       17.83      9.50 o 
  36   2   4        6.72       -1.77      8.83 o 
  38   2   4      417.22      441.24     23.34 o 
  40   2   4      947.43      928.23     32.76 o 
  42   2   4       97.24       88.46     17.85 o 
  44   2   4      576.47      595.02     33.58 o 
  46   2   4       94.92      124.83     20.21 o 
 -45   3   4       24.89        9.53     14.88 o 
 -43   3   4       47.05       40.83     16.91 o 
 -41   3   4      827.25      873.65     34.34 o 
 -39   3   4       37.92       20.00     11.62 o 
 -37   3   4       36.49       18.15     13.93 o 
 -35   3   4       85.93       56.45     16.39 o 
 -33   3   4       24.89       11.00     11.94 o 
 -31   3   4       12.59       13.71     11.35 o 
 -29   3   4       24.78       12.04     10.25 o 
 -27   3   4      249.33      219.57     20.84 o 
 -25   3   4     1182.02     1007.79     35.86 o 
 -23   3   4       86.79       66.62     11.18 o 
 -21   3   4     2589.28     2617.85     50.41 o 
 -19   3   4     2748.07     2833.63     52.81 o 
 -17   3   4      705.35      716.17     23.22 o 
 -15   3   4      481.19      449.56     17.73 o 
 -13   3   4      536.76      537.35     20.05 o 
 -11   3   4     1815.07     1799.45     32.22 o 
  -9   3   4      313.11      324.96     13.40 o 
  -7   3   4       57.82       45.82      8.14 o 
  -5   3   4       19.71        9.78      6.72 o 
  -3   3   4       42.83       23.75      5.23 o 
  -1   3   4       47.48       41.40      6.29 o 
   1   3   4        5.98       -0.03      4.49 o 
   3   3   4      294.49      341.63     12.38 o 
   5   3   4      393.10      397.94     14.23 o 
   7   3   4       25.53       29.16      8.30 o 
   9   3   4     3083.71     3172.47     60.42 o 
  11   3   4      629.53      717.25     24.95 o 
  13   3   4        5.84       -1.67      6.44 o 
  15   3   4      502.34      490.29     23.24 o 
  17   3   4       28.53       28.02      8.10 o 
  19   3   4     1139.01     1188.03     31.57 o 
  21   3   4      240.71      233.02     17.10 o 
  23   3   4       20.29       29.38     10.48 o 
  25   3   4      102.86       68.13     14.23 o 
  27   3   4       11.06       12.93     10.54 o 
  29   3   4       71.48       36.58     12.87 o 
  31   3   4       25.65       10.68     11.79 o 
  33   3   4        1.81       -1.84     11.42 o 
  35   3   4       45.15       41.28     15.63 o 
  37   3   4      125.39      140.88     21.54 o 
  39   3   4       42.73       25.69     16.85 o 
  41   3   4      350.47      309.09     34.99 o 
 -36   4   4     1338.80     1513.90     66.34 o 
 -34   4   4       60.02       26.54     17.43 o 
 -32   4   4       29.04       13.64     14.43 o 
 -30   4   4      349.60      389.33     31.74 o 
 -28   4   4       74.72       41.90     15.13 o 
 -26   4   4       89.55       46.88     13.86 o 
 -24   4   4      147.24      133.02     19.77 o 
 -22   4   4      242.89      220.83     24.94 o 
 -20   4   4        1.52       -0.37      9.55 o 
 -18   4   4      754.83      721.57     42.14 o 
 -16   4   4      759.23      738.34     55.32 o 
 -14   4   4     1514.29     1611.68     38.96 o 
 -12   4   4       20.16       16.44     17.80 o 
 -10   4   4      117.50      115.46     17.01 o 
  -8   4   4       65.46       47.52     12.50 o 
  -6   4   4      269.39      263.72     23.00 o 
  -4   4   4      149.60      174.06     16.63 o 
  -2   4   4      112.75      124.08     16.04 o 
   0   4   4      330.74      322.43     26.29 o 
   2   4   4       25.98       17.02     19.01 o 
   4   4   4      487.22      482.15     24.72 o 
   6   4   4       25.67       28.55     15.35 o 
   8   4   4       14.84        2.95     10.16 o 
  10   4   4      170.25      162.54     46.47 o 
  12   4   4        7.35       -1.33     12.37 o 
  14   4   4       20.84       17.83     14.36 o 
  16   4   4        0.72        6.00     14.45 o 
  18   4   4      585.51      509.15     70.38 o 
  20   4   4        1.46       11.14     10.46 o 
  22   4   4        0.45        5.68     11.47 o 
  24   4   4      285.49      274.67     44.82 o 
  26   4   4      117.32      121.94     24.68 o 
  28   4   4      241.04      247.58     31.25 o 
  30   4   4      279.24      321.57     36.29 o 
  32   4   4       62.03       62.54     22.72 o 
 -23   5   4        8.63       34.20     25.18 o 
 -21   5   4        8.39       15.46     19.15 o 
 -19   5   4        2.56       49.41     42.20 o 
 -17   5   4       83.07       56.38     23.03 o 
 -15   5   4      291.53      310.11     40.26 o 
 -13   5   4      649.59      599.56     92.11 o 
 -11   5   4        2.05      -11.13     14.55 o 
  -9   5   4      455.15      457.11     35.81 o 
  -7   5   4       10.22       24.43     29.16 o 
  -5   5   4      339.69      320.39     94.12 o 
  -3   5   4      682.16      694.73    104.46 o 
  -1   5   4       13.26       27.21     31.97 o 
   1   5   4      574.96      573.71    106.30 o 
   3   5   4        0.21        5.63     31.98 o 
   5   5   4       49.64       41.97     35.15 o 
   7   5   4      398.25      418.26     86.72 o 
   9   5   4       21.16       12.03     18.03 o 
  11   5   4       70.05       59.87     36.96 o 
  13   5   4      222.12      229.72     28.10 o 
  15   5   4       60.47       52.00     20.46 o 
  17   5   4        0.15        4.22     33.21 o 
  19   5   4        0.42      -12.62     17.47 o 
 -53   1   5       19.06        5.72     18.30 o 
 -51   1   5       78.41       75.86     27.82 o 
 -49   1   5       67.11       81.45     19.63 o 
 -47   1   5        5.51      -14.70     13.21 o 
 -45   1   5       63.35       49.12     15.51 o 
 -43   1   5       16.82        3.69     11.89 o 
 -41   1   5       47.05       28.66     12.94 o 
 -39   1   5      461.41      406.15     25.74 o 
 -37   1   5      101.06      119.34     13.12 o 
 -35   1   5      678.67      570.72     22.28 o 
 -33   1   5       12.24        9.76      6.24 o 
 -31   1   5      210.26      189.40     12.07 o 
 -29   1   5     4172.69     4004.93     46.89 o 
 -27   1   5      260.09      231.74     12.02 o 
 -25   1   5     1301.23     1248.82     21.67 o 
 -23   1   5      892.30      964.36     18.59 o 
 -21   1   5        0.00        0.51      3.70 o 
 -19   1   5      179.75      145.59      7.34 o 
 -17   1   5     1462.21     1429.05     19.74 o 
 -15   1   5       29.75       17.10      4.12 o 
 -13   1   5     3818.21     4081.95     36.84 o 
 -11   1   5     3396.08     3708.68     33.15 o 
  -9   1   5     1372.48     1433.23     17.31 o 
  -7   1   5     2916.62     3065.50     34.71 o 
  -5   1   5     2885.41     2857.69     26.10 o 
  -3   1   5      219.21      196.53      6.99 o 
  -1   1   5       78.22       82.76      4.28 o 
   1   1   5     7739.66     7477.55     57.74 o 
   3   1   5       10.45        9.61      3.33 o 
   5   1   5      348.79      309.36      8.81 o 
   7   1   5      344.97      352.77     10.15 o 
   9   1   5     1155.89     1120.92     15.66 o 
  11   1   5        4.93        0.90      3.15 o 
  13   1   5       37.26       27.45      4.91 o 
  15   1   5     1937.82     2080.14     26.31 o 
  17   1   5      497.02      504.12     14.20 o 
  19   1   5     1313.51     1323.75     20.87 o 
  21   1   5     3721.20     3658.60     40.25 o 
  23   1   5      908.98      875.66     19.49 o 
  25   1   5      540.37      502.81     17.21 o 
  27   1   5      411.20      375.60     16.00 o 
  29   1   5        0.13       -1.97      6.84 o 
  31   1   5       21.11        8.14      8.53 o 
  33   1   5     3487.02     3544.29     59.04 o 
  35   1   5      109.19      162.71     17.88 o 
  37   1   5      455.44      443.27     26.95 o 
  39   1   5      585.47      559.79     29.90 o 
  41   1   5      350.36      444.22     34.12 o 
  43   1   5       28.78       24.14     20.35 o 
  45   1   5        4.59      -13.37     21.89 o 
  47   1   5      859.24      908.45     97.95 o 
 -50   2   5      122.16      149.96     19.13 o 
 -48   2   5      395.81      333.87     23.86 o 
 -46   2   5      644.19      672.51     31.21 o 
 -44   2   5       74.22       88.61     27.60 o 
 -42   2   5       32.71       32.43     11.43 o 
 -40   2   5      531.98      549.15     22.17 o 
 -38   2   5      879.06      808.57     43.34 o 
 -36   2   5      109.22       90.02     13.42 o 
 -34   2   5        2.48       -1.21      7.97 o 
 -32   2   5      153.67      129.53     14.15 o 
 -30   2   5       87.93       80.12     10.72 o 
 -28   2   5      400.05      379.43     17.96 o 
 -26   2   5       27.86       16.58      7.64 o 
 -24   2   5     2971.43     2813.25     42.72 o 
 -22   2   5      502.24      441.66     15.48 o 
 -20   2   5        2.62        3.51      4.04 o 
 -18   2   5      262.85      267.72      9.74 o 
 -16   2   5      928.64      866.48     13.73 o 
 -14   2   5     3631.66     3598.35     30.37 o 
 -12   2   5     4875.12     5064.66     43.93 o 
 -10   2   5     5105.10     5355.74     50.00 o 
  -8   2   5     4018.47     4004.18     47.81 o 
  -6   2   5      184.71      221.49     10.85 o 
  -4   2   5     2562.97     2542.65     36.94 o 
  -2   2   5       21.66        9.54      3.87 o 
   0   2   5     4589.40     4702.02     41.01 o 
   2   2   5       88.97      116.98      6.61 o 
   4   2   5     2158.84     2131.06     27.85 o 
   6   2   5     2484.50     2551.61     30.56 o 
   8   2   5      372.31      386.59     13.65 o 
  10   2   5     1893.15     1942.16     38.85 o 
  12   2   5      170.86      159.27     11.22 o 
  14   2   5     1133.62     1178.36     25.54 o 
  16   2   5     4653.31     4741.19     51.06 o 
  18   2   5      391.63      380.23     16.37 o 
  20   2   5     4041.09     4178.25     47.58 o 
  22   2   5      165.25      162.52     13.18 o 
  24   2   5       54.88       45.33      8.02 o 
  26   2   5     1094.20      968.20     32.42 o 
  28   2   5        1.09       18.56      8.16 o 
  30   2   5     2098.69     2184.28     42.15 o 
  32   2   5       96.81      111.11     13.16 o 
  34   2   5      708.61      720.86     26.76 o 
  36   2   5      338.18      377.49     21.62 o 
  38   2   5     4205.23     4547.35     86.96 o 
  40   2   5      639.56      721.17     30.07 o 
  42   2   5       73.41       99.10     18.17 o 
  44   2   5      633.73      725.32     44.72 o 
 -45   3   5      116.47      144.32     25.54 o 
 -43   3   5      615.71      693.28     33.67 o 
 -41   3   5      254.62      242.43     30.31 o 
 -39   3   5       27.39       22.03     10.34 o 
 -37   3   5       16.47        9.99      9.65 o 
 -35   3   5      606.11      586.70     34.60 o 
 -33   3   5     1903.52     1866.03     57.89 o 
 -31   3   5      101.57       89.22     16.19 o 
 -29   3   5      349.20      377.79     33.72 o 
 -27   3   5       57.67       60.61     14.06 o 
 -25   3   5      315.47      301.33     22.55 o 
 -23   3   5     2668.98     2705.44     58.07 o 
 -21   3   5      721.03      740.14     29.84 o 
 -19   3   5     6552.76     6633.63     82.10 o 
 -17   3   5     2141.37     2170.95     40.39 o 
 -15   3   5      172.22      172.80     12.84 o 
 -13   3   5     1320.47     1365.88     26.09 o 
 -11   3   5      701.22      685.15     21.19 o 
  -9   3   5       77.18       62.46      7.08 o 
  -7   3   5       39.91       36.89      6.40 o 
  -5   3   5      355.11      342.14     13.92 o 
  -3   3   5     1686.74     1766.35     39.50 o 
  -1   3   5     3878.45     4300.26     57.29 o 
   1   3   5      102.94      125.81      9.86 o 
   3   3   5     1956.87     2130.22     36.13 o 
   5   3   5       23.83       22.99      8.87 o 
   7   3   5        9.13       20.00      9.38 o 
   9   3   5      607.14      579.84     26.21 o 
  11   3   5      107.92      106.29     12.40 o 
  13   3   5      168.85      161.01     12.72 o 
  15   3   5        4.20       -3.97      6.13 o 
  17   3   5       41.04       33.14      9.32 o 
  19   3   5        9.36       24.46      8.99 o 
  21   3   5     4279.50     4192.69     70.33 o 
  23   3   5      223.29      211.86     20.00 o 
  25   3   5      216.80      190.25     19.61 o 
  27   3   5       69.35       58.52     13.89 o 
  29   3   5       83.80       63.96     14.53 o 
  31   3   5        0.17        3.59     12.34 o 
  33   3   5       93.03       66.36     16.79 o 
  35   3   5      226.55      187.47     23.43 o 
  37   3   5      327.39      366.82     32.32 o 
  39   3   5     1081.31     1184.55     57.30 o 
 -36   4   5       21.78       48.83     42.61 o 
 -34   4   5      187.11      141.94     40.39 o 
 -32   4   5        2.78        5.29     13.27 o 
 -30   4   5        0.22        6.66     15.57 o 
 -28   4   5      147.07      165.69     20.22 o 
 -26   4   5       23.30       17.66     12.56 o 
 -24   4   5       46.90       26.64     12.07 o 
 -22   4   5      223.54      268.24     34.83 o 
 -20   4   5        2.91       10.74      9.62 o 
 -18   4   5      110.82      128.09     14.98 o 
 -16   4   5       28.83       28.04      9.81 o 
 -14   4   5      727.40      759.33     26.88 o 
 -12   4   5      316.20      317.24     25.89 o 
 -10   4   5      170.61      162.08     21.59 o 
  -8   4   5        0.52      -10.05      9.48 o 
  -6   4   5      354.79      396.92     36.23 o 
  -4   4   5      259.60      270.38     24.70 o 
  -2   4   5       31.82       44.91     15.09 o 
   0   4   5      100.19       81.20     30.10 o 
   2   4   5      156.87      136.99     16.34 o 
   4   4   5        8.52       -0.45     10.02 o 
   6   4   5       24.51        9.79     11.71 o 
   8   4   5      413.81      456.80     31.62 o 
  10   4   5        1.33       -2.91     14.74 o 
  12   4   5      140.71      146.84     22.85 o 
  14   4   5       14.64       -0.08     15.06 o 
  16   4   5       37.39       30.71     16.63 o 
  18   4   5       43.99       41.99     14.75 o 
  20   4   5        0.39       -3.74      9.79 o 
  22   4   5       31.38       35.03     13.87 o 
  24   4   5      203.57      189.77     25.30 o 
  26   4   5      664.91      701.54     41.85 o 
  28   4   5        7.48        4.68     17.39 o 
  30   4   5       72.56       55.31     20.82 o 
  32   4   5      504.68      550.84     47.14 o 
 -21   5   5      341.86      329.70     49.31 o 
 -19   5   5      124.27      132.10     35.28 o 
 -17   5   5      274.70      301.63     38.85 o 
 -15   5   5       46.91       27.18     21.86 o 
 -13   5   5      147.15       89.13     57.14 o 
 -11   5   5      329.17      345.17     35.21 o 
  -9   5   5      998.83     1054.49    178.96 o 
  -7   5   5      223.02      226.14     47.28 o 
  -5   5   5      387.63      400.25     32.65 o 
  -3   5   5      172.63      192.90     24.17 o 
  -1   5   5        2.95        5.94     12.96 o 
   1   5   5       84.60       74.95     17.08 o 
   3   5   5       93.84       83.78     17.12 o 
   5   5   5        2.53       -1.49     11.41 o 
   7   5   5      248.26      272.29     53.54 o 
   9   5   5       77.80       41.13     26.55 o 
  11   5   5        1.37       -5.32     19.49 o 
  13   5   5      340.02      342.97     36.16 o 
  15   5   5       44.18       21.22     19.27 o 
  17   5   5        0.62       -1.73     30.52 o 
 -54   0   6      593.58      583.24    105.71 o 
 -52   0   6       89.71       56.10     32.86 o 
 -50   0   6        0.05       -5.87     30.46 o 
 -48   0   6     1472.08     1451.85     65.85 o 
 -46   0   6     1029.14      962.51     54.56 o 
 -44   0   6       12.70       31.72     20.16 o 
 -42   0   6        4.22      -19.66     17.34 o 
 -40   0   6       73.88       83.64     22.76 o 
 -38   0   6      357.46      325.81     30.13 o 
 -36   0   6     3284.95     3342.15     66.22 o 
 -34   0   6     4091.54     4239.39     73.89 o 
 -32   0   6     7396.65     7435.04    118.95 o 
 -30   0   6     3541.20     3615.63     58.53 o 
 -28   0   6      301.09      268.50     17.04 o 
 -26   0   6      143.95      121.75     12.49 o 
 -24   0   6     1153.23     1129.05     25.52 o 
 -22   0   6     1136.71     1061.94     24.40 o 
 -20   0   6       51.53       63.52      7.86 o 
 -18   0   6     1398.19     1389.83     24.86 o 
 -16   0   6     2808.36     3123.25     41.66 o 
 -14   0   6    12021.42    12995.41    109.79 o 
 -12   0   6     2024.47     2227.30     33.82 o 
 -10   0   6       86.81      120.05      9.55 o 
  -8   0   6      508.20      739.81     14.79 o 
  -6   0   6     1721.49     1920.09     28.02 o 
  -4   0   6    10501.28     9543.09    106.57 o 
  -2   0   6     7146.36     7066.35     82.54 o 
   0   0   6    10567.55    10549.56    116.68 o 
   2   0   6      415.37      402.79     12.36 o 
   4   0   6     2355.70     2473.73     39.56 o 
   6   0   6    13271.40    13004.28    108.51 o 
   8   0   6    34582.42    37308.92    263.22 o 
  10   0   6     6247.69     6333.28     56.21 o 
  12   0   6     2695.31     2745.45     34.86 o 
  14   0   6     1980.31     2258.70     45.82 o 
  16   0   6     1288.01     1351.41     27.07 o 
  18   0   6     8458.73     8197.07     84.88 o 
  20   0   6      813.80      710.59     21.28 o 
  22   0   6      150.24      129.72     11.76 o 
  24   0   6        2.40        3.59      6.81 o 
  26   0   6     8434.33     8219.70    104.03 o 
  28   0   6    35651.95    35618.84    318.77 o 
  30   0   6     2360.41     2389.77     79.28 o 
  32   0   6     3031.61     3096.44     81.31 o 
  34   0   6     1013.44      969.13     57.94 o 
  36   0   6      115.90      111.96     24.33 o 
  38   0   6     1247.62     1363.04     70.31 o 
  40   0   6       30.78       50.34     26.20 o 
  42   0   6      253.76      188.87     39.75 o 
  44   0   6      745.00      720.52     62.25 o 
  46   0   6      942.73     1068.90    134.48 o 
  48   0   6       66.72       68.67     35.68 o 
 -53   1   6      276.57      244.25     28.81 o 
 -51   1   6      176.37      186.92     25.72 o 
 -49   1   6       79.67       74.19     20.52 o 
 -47   1   6      173.22      196.34     22.33 o 
 -45   1   6       15.68       24.37     14.27 o 
 -43   1   6     1143.11     1128.95     38.37 o 
 -41   1   6       75.30       34.81     14.94 o 
 -39   1   6      697.07      761.32     28.34 o 
 -37   1   6      121.74      124.40     13.61 o 
 -35   1   6      100.31       84.98     10.39 o 
 -33   1   6      469.63      455.10     17.41 o 
 -31   1   6     3202.35     3097.22     43.95 o 
 -29   1   6      150.13      167.82     11.57 o 
 -27   1   6     5708.75     5556.57     56.39 o 
 -25   1   6     1075.68     1217.80     21.51 o 
 -23   1   6      206.07      171.50      9.37 o 
 -21   1   6      184.98      161.93      7.36 o 
 -19   1   6     1567.15     1766.72     25.11 o 
 -17   1   6       18.93       13.75      4.17 o 
 -15   1   6      369.26      392.51     10.36 o 
 -13   1   6       26.88       15.08      3.82 o 
 -11   1   6      152.45      168.64      6.29 o 
  -9   1   6     6883.96     7020.91     56.25 o 
  -7   1   6      405.95      564.02     13.22 o 
  -5   1   6     2435.65     2636.45     31.31 o 
  -3   1   6     1563.68     1671.33     18.50 o 
  -1   1   6      283.48      307.91      7.78 o 
   1   1   6      125.81      122.20      7.47 o 
   3   1   6       59.09       97.12      6.00 o 
   5   1   6       67.32       71.30      5.35 o 
   7   1   6      568.22      591.85     12.64 o 
   9   1   6     6167.48     6386.36     57.31 o 
  11   1   6     7920.73     8340.23     63.87 o 
  13   1   6     4555.36     5030.62     47.05 o 
  15   1   6      142.75      168.05      9.48 o 
  17   1   6       98.69      130.51      7.76 o 
  19   1   6       90.06       82.30      7.54 o 
  21   1   6     3026.56     3038.08     36.58 o 
  23   1   6      129.14       74.35      9.72 o 
  25   1   6      943.27      940.00     24.06 o 
  27   1   6     2288.74     2115.84     40.40 o 
  29   1   6     1142.25     1109.31     29.14 o 
  31   1   6     1222.65     1353.45     35.34 o 
  33   1   6     6929.30     6947.60     89.93 o 
  35   1   6       47.79       17.22     16.30 o 
  37   1   6       45.72       55.34     15.62 o 
  39   1   6      184.37      215.80     26.35 o 
  41   1   6        0.54       13.57     16.27 o 
  43   1   6      569.73      573.33     47.66 o 
  45   1   6      957.72     1090.97     59.87 o 
  47   1   6        6.84      -17.30     20.08 o 
 -50   2   6        1.43        7.95     13.42 o 
 -48   2   6      446.56      484.32     30.15 o 
 -46   2   6      258.60      282.82     23.80 o 
 -44   2   6       83.88       69.07     14.54 o 
 -42   2   6      126.03      115.80     17.00 o 
 -40   2   6        8.43       11.25     10.24 o 
 -38   2   6      699.22      721.84     38.06 o 
 -36   2   6      787.69      758.17     27.69 o 
 -34   2   6       74.18       81.60     13.86 o 
 -32   2   6      141.92      142.53     15.74 o 
 -30   2   6      236.44      220.70     15.54 o 
 -28   2   6      513.94      514.38     20.14 o 
 -26   2   6     6684.84     6273.44     72.23 o 
 -24   2   6      862.39      810.94     20.82 o 
 -22   2   6     1731.82     1787.97     29.75 o 
 -20   2   6       44.50       68.87      7.49 o 
 -18   2   6     2031.59     2065.99     26.09 o 
 -16   2   6     2741.54     3005.83     32.45 o 
 -14   2   6     1640.56     1632.17     22.43 o 
 -12   2   6       28.22       28.25      3.86 o 
 -10   2   6      440.51      524.70     18.21 o 
  -8   2   6      382.39      479.16     12.88 o 
  -6   2   6     1795.33     1859.79     29.90 o 
  -4   2   6     4239.35     4585.48     44.47 o 
  -2   2   6     2617.82     2814.84     35.19 o 
   0   2   6      826.95      881.35     16.60 o 
   2   2   6      597.06      631.71     14.39 o 
   4   2   6      170.51      165.15      8.53 o 
   6   2   6     2533.82     2561.54     32.96 o 
   8   2   6        0.39        4.09      4.51 o 
  10   2   6      513.74      540.56     21.39 o 
  12   2   6      907.10      976.73     26.06 o 
  14   2   6     3177.22     3343.76     39.05 o 
  16   2   6     2256.33     2098.58     26.70 o 
  18   2   6     1824.32     1793.80     40.54 o 
  20   2   6       44.93       46.40      7.43 o 
  22   2   6     1473.53     1226.97     26.03 o 
  24   2   6      180.80      151.52     13.89 o 
  26   2   6       25.67       15.20      8.01 o 
  28   2   6      331.94      345.25     19.26 o 
  30   2   6        9.74        9.29      9.29 o 
  32   2   6       51.60       48.54     11.59 o 
  34   2   6      412.02      333.28     20.70 o 
  36   2   6     2113.66     2267.34     86.10 o 
  38   2   6     1297.64     1285.05     40.26 o 
  40   2   6      160.90      245.45     20.61 o 
  42   2   6      520.71      446.00     41.45 o 
  44   2   6      302.67      333.82     26.63 o 
 -45   3   6        0.32       -1.22     17.02 o 
 -43   3   6      415.27      413.17     29.14 o 
 -41   3   6       40.10       48.64     13.66 o 
 -39   3   6       10.31       17.24     11.37 o 
 -37   3   6        5.92        2.98     10.01 o 
 -35   3   6      180.88      218.95     27.67 o 
 -33   3   6        2.02        1.03     14.53 o 
 -31   3   6      121.01      117.40     18.29 o 
 -29   3   6      113.16       93.18     16.04 o 
 -27   3   6      648.74      696.30     34.29 o 
 -25   3   6      290.09      247.00     21.17 o 
 -23   3   6      469.32      488.48     26.23 o 
 -21   3   6      407.44      333.51     21.78 o 
 -19   3   6      127.58       94.60     13.07 o 
 -17   3   6      832.57      834.96     27.49 o 
 -15   3   6     1388.68     1420.02     34.77 o 
 -13   3   6      553.68      577.99     18.82 o 
 -11   3   6       99.28       99.66     12.93 o 
  -9   3   6      283.42      264.85     13.66 o 
  -7   3   6       27.76       21.85      7.64 o 
  -5   3   6      205.89      172.25     12.73 o 
  -3   3   6      440.58      489.45     16.26 o 
  -1   3   6      103.08      104.17      9.75 o 
   1   3   6       46.60       49.66      6.93 o 
   3   3   6     3493.51     3614.23     63.24 o 
   5   3   6       48.84       29.44      9.12 o 
   7   3   6       81.25       70.64     12.46 o 
   9   3   6      113.07       94.99     10.70 o 
  11   3   6     2815.60     2805.67     48.99 o 
  13   3   6      342.34      374.79     18.04 o 
  15   3   6      251.25      258.31     17.59 o 
  17   3   6      151.34      136.35     14.85 o 
  19   3   6      638.98      658.41     25.72 o 
  21   3   6       81.97       74.53     13.07 o 
  23   3   6       69.27       40.87     11.54 o 
  25   3   6      686.00      621.63     32.27 o 
  27   3   6       27.93       24.98     11.99 o 
  29   3   6      160.91      199.22     22.56 o 
  31   3   6      239.64      229.58     24.58 o 
  33   3   6     1094.90     1241.62     48.18 o 
  35   3   6       20.25       26.20     14.91 o 
  37   3   6     1297.48     1209.14     56.52 o 
  39   3   6       10.28       12.18     18.50 o 
 -36   4   6       18.53       17.84     17.59 o 
 -34   4   6      177.97      145.96     41.52 o 
 -32   4   6       60.88       30.44     16.66 o 
 -30   4   6       28.91       20.65     12.98 o 
 -28   4   6       35.18       62.58     16.04 o 
 -26   4   6      486.28      502.65     30.20 o 
 -24   4   6      358.13      275.11     22.71 o 
 -22   4   6     1631.46     1633.25     49.31 o 
 -20   4   6     2290.01     2293.13     53.77 o 
 -18   4   6     1735.01     1768.51     44.97 o 
 -16   4   6     1637.66     1786.54     46.25 o 
 -14   4   6     1065.46     1052.27     66.85 o 
 -12   4   6     1453.68     1471.40     37.28 o 
 -10   4   6       23.17       27.27     13.11 o 
  -8   4   6      556.77      534.94     51.46 o 
  -6   4   6       21.99       45.34     65.09 o 
  -4   4   6      147.34      165.28     30.08 o 
  -2   4   6      268.34      254.04     14.05 o 
   0   4   6      371.42      423.77     42.82 o 
   2   4   6     1410.02     1415.76     78.99 o 
   4   4   6       25.11       27.95     13.25 o 
   6   4   6     1248.29     1177.78     66.51 o 
   8   4   6     1192.70     1263.21     78.64 o 
  10   4   6      229.71      193.31     25.18 o 
  12   4   6       42.75       13.75     30.21 o 
  14   4   6        9.23       10.74     15.81 o 
  16   4   6      288.34      298.70     32.88 o 
  18   4   6      562.82      495.65     37.00 o 
  20   4   6      373.14      348.26     41.70 o 
  22   4   6       15.10       56.43     18.97 o 
  24   4   6       51.77       41.03     16.25 o 
  26   4   6      200.44      218.04     39.95 o 
  28   4   6       86.34       58.96     20.54 o 
  30   4   6        7.42       13.12     18.92 o 
 -21   5   6       31.29       43.00     28.11 o 
 -19   5   6       15.93       -0.83     21.37 o 
 -17   5   6        8.94       10.93     19.22 o 
 -15   5   6       31.57       56.08     43.52 o 
 -13   5   6        4.42       17.91     26.96 o 
 -11   5   6      548.49      572.44     47.04 o 
  -9   5   6      896.59      978.11     54.72 o 
  -7   5   6       15.66       27.78     18.55 o 
  -5   5   6     1396.42     1490.58    102.09 o 
  -3   5   6        7.11       -4.75     15.12 o 
  -1   5   6       53.47       29.87     17.01 o 
   1   5   6      349.18      353.61     29.72 o 
   3   5   6       30.75       20.29     15.24 o 
   5   5   6       68.70       16.01     35.58 o 
   7   5   6      117.78       81.48     17.44 o 
   9   5   6       10.87        2.27     16.82 o 
  11   5   6      286.22      243.81     86.83 o 
  13   5   6       61.30       39.35     49.35 o 
  15   5   6      346.17      345.90     36.51 o 
 -53   1   7      212.48      221.20     33.27 o 
 -51   1   7      834.54      918.44     62.89 o 
 -49   1   7      191.91      199.43     25.09 o 
 -47   1   7      119.09      115.52     19.70 o 
 -45   1   7      145.32      105.14     18.01 o 
 -43   1   7      223.16      228.32     21.65 o 
 -41   1   7     1765.42     1910.85     47.88 o 
 -39   1   7     1991.23     2063.25     44.55 o 
 -37   1   7     2735.69     2700.58     49.99 o 
 -35   1   7     3147.61     3138.68     47.15 o 
 -33   1   7     2032.41     1919.19     34.92 o 
 -31   1   7     1661.78     1627.11     31.12 o 
 -29   1   7     1862.52     1883.19     32.68 o 
 -27   1   7     2231.19     2170.28     31.96 o 
 -25   1   7       28.09       14.20      5.93 o 
 -23   1   7       11.48       15.06      5.16 o 
 -21   1   7       12.55       19.92      4.75 o 
 -19   1   7     8907.87     9606.59     72.72 o 
 -17   1   7       63.11       67.06      5.94 o 
 -15   1   7     4020.18     4272.02     39.80 o 
 -13   1   7     1456.61     1721.61     20.91 o 
 -11   1   7     2590.56     2729.24     28.04 o 
  -9   1   7     6651.31     7444.40     71.13 o 
  -7   1   7    13175.80    13509.68    114.79 o 
  -5   1   7     3521.02     3697.13     39.12 o 
  -3   1   7     1240.42     1257.39     15.87 o 
  -1   1   7      457.86      424.06     10.21 o 
   1   1   7     2472.19     2589.98     29.71 o 
   3   1   7    21911.39    22793.07    168.60 o 
   5   1   7      236.91      291.32     10.00 o 
   7   1   7        2.37       -4.92      3.19 o 
   9   1   7     3158.60     3133.86     34.40 o 
  11   1   7     5517.86     5561.10     57.57 o 
  13   1   7     8215.58     8042.84     64.25 o 
  15   1   7      140.79      168.01      8.50 o 
  17   1   7       62.22       44.99      6.20 o 
  19   1   7       95.37       91.76      7.94 o 
  21   1   7    11322.05    11109.38     93.38 o 
  23   1   7     6631.54     6468.90     69.34 o 
  25   1   7     6636.47     6417.81     70.72 o 
  27   1   7     1073.17     1052.91     32.51 o 
  29   1   7      431.80      403.07     28.32 o 
  31   1   7     6064.42     6213.52     89.95 o 
  33   1   7     2646.55     2574.41     60.14 o 
  35   1   7      383.63      348.59     27.09 o 
  37   1   7      305.75      311.52     29.07 o 
  39   1   7       81.45       91.97     21.70 o 
  41   1   7     2302.52     2447.51    229.07 o 
  43   1   7      298.29      306.71     87.59 o 
  45   1   7      152.59      170.47     47.25 o 
 -50   2   7      462.60      520.97     44.02 o 
 -48   2   7       10.00       -3.52     12.81 o 
 -46   2   7      130.49      102.15     16.20 o 
 -44   2   7      521.84      491.87     26.56 o 
 -42   2   7      121.75      129.00     23.28 o 
 -40   2   7      305.74      347.54     33.40 o 
 -38   2   7      340.10      310.23     17.65 o 
 -36   2   7        0.27       17.58     10.95 o 
 -34   2   7      222.12      216.92     19.27 o 
 -32   2   7     1404.02     1400.57     38.74 o 
 -30   2   7      919.16      766.87     26.84 o 
 -28   2   7     4188.05     4010.69     60.76 o 
 -26   2   7     1730.36     1747.68     34.00 o 
 -24   2   7       62.43       57.61     12.49 o 
 -22   2   7     3921.07     3803.45     52.85 o 
 -20   2   7     2340.92     2460.52     36.06 o 
 -18   2   7       83.39       69.86      7.04 o 
 -16   2   7        0.04        1.76      4.64 o 
 -14   2   7     1108.33     1190.99     18.11 o 
 -12   2   7      414.83      420.63     12.29 o 
 -10   2   7      110.12      114.25      6.01 o 
  -8   2   7     1879.06     2185.88     26.19 o 
  -6   2   7     2713.03     2959.24     36.67 o 
  -4   2   7      848.26      981.54     18.98 o 
  -2   2   7      142.74      140.86      8.32 o 
   0   2   7      558.81      648.01     14.84 o 
   2   2   7     1683.29     1655.32     25.94 o 
   4   2   7        0.11        1.83      3.75 o 
   6   2   7        2.53        9.40      6.72 o 
   8   2   7        0.37       -3.12      5.82 o 
  10   2   7       30.84       12.82      8.15 o 
  12   2   7      888.62      876.24     17.11 o 
  14   2   7     6774.67     6903.12     67.64 o 
  16   2   7     2398.10     2329.46     52.57 o 
  18   2   7      882.58      835.67     20.81 o 
  20   2   7    10671.68    10443.00     94.54 o 
  22   2   7      349.97      351.99     16.32 o 
  24   2   7      951.23      928.45     27.55 o 
  26   2   7        0.24        0.44      7.76 o 
  28   2   7       12.95        4.11      8.85 o 
  30   2   7        5.14        2.40      9.31 o 
  32   2   7     3222.67     3106.38     57.65 o 
  34   2   7      126.89      115.97     15.93 o 
  36   2   7      299.44      285.90     21.78 o 
  38   2   7     2344.73     2541.64     70.56 o 
  40   2   7      620.25      722.28     41.22 o 
  42   2   7      164.34      186.99     22.56 o 
 -45   3   7      526.38      678.76     35.57 o 
 -43   3   7        0.96        3.88     13.62 o 
 -41   3   7       62.59       44.56     14.73 o 
 -39   3   7      345.30      428.36     25.74 o 
 -37   3   7      223.05      243.20     20.76 o 
 -35   3   7      143.55      130.58     35.13 o 
 -33   3   7      306.65      324.32     27.13 o 
 -31   3   7       26.10       21.70     11.79 o 
 -29   3   7      613.85      642.89     32.60 o 
 -27   3   7       11.69       18.62     10.80 o 
 -25   3   7      154.70      144.82     17.43 o 
 -23   3   7     1921.58     1896.88     48.60 o 
 -21   3   7     2822.27     2728.47     57.78 o 
 -19   3   7      432.04      451.47     28.54 o 
 -17   3   7     1199.60     1180.78     35.20 o 
 -15   3   7     5333.37     5369.80     81.62 o 
 -13   3   7       16.15       11.39      7.47 o 
 -11   3   7      352.10      360.60     19.02 o 
  -9   3   7     1733.44     1834.78     37.56 o 
  -7   3   7      294.48      241.99     15.92 o 
  -5   3   7      434.42      444.91     18.78 o 
  -3   3   7       93.35       84.09      9.35 o 
  -1   3   7      852.72      900.48     31.69 o 
   1   3   7     2162.13     2163.33     46.80 o 
   3   3   7      331.78      342.30     31.15 o 
   5   3   7        5.14        9.63      8.26 o 
   7   3   7      269.26      278.16     18.09 o 
   9   3   7     1594.51     1628.67     37.64 o 
  11   3   7     5494.82     5551.42     82.21 o 
  13   3   7       13.70       16.46     10.10 o 
  15   3   7     2523.10     2458.93     51.20 o 
  17   3   7      205.30      214.79     18.85 o 
  19   3   7      507.10      482.44     24.61 o 
  21   3   7       79.00       53.89     12.96 o 
  23   3   7      228.71      197.33     19.06 o 
  25   3   7      534.15      461.45     29.39 o 
  27   3   7      374.96      388.58     28.61 o 
  29   3   7        6.62       22.39     13.25 o 
  31   3   7       27.74       11.80     13.04 o 
  33   3   7     1463.20     1559.93     65.56 o 
  35   3   7      308.97      447.34     37.81 o 
  37   3   7      961.80      990.14     52.98 o 
 -36   4   7      183.26      192.51     31.40 o 
 -34   4   7      932.87     1018.48     72.20 o 
 -32   4   7        3.05       10.38     13.91 o 
 -30   4   7      297.34      217.84     25.49 o 
 -28   4   7      173.10      165.89     22.08 o 
 -26   4   7      129.95      118.13     23.27 o 
 -24   4   7      531.61      464.40     30.27 o 
 -22   4   7       30.65       31.98     12.63 o 
 -20   4   7       14.99        6.84     10.24 o 
 -18   4   7      237.44      201.29     29.15 o 
 -16   4   7     2163.10     2209.17    119.62 o 
 -14   4   7      520.27      576.50     26.50 o 
 -12   4   7      625.79      634.02     37.23 o 
 -10   4   7     3636.90     3787.71    153.39 o 
  -8   4   7       25.94       28.62      9.54 o 
  -6   4   7     1346.36     1370.31     42.62 o 
  -4   4   7       52.24       39.67     11.80 o 
  -2   4   7      699.33      679.36     32.16 o 
   0   4   7      350.45      371.92     26.07 o 
   2   4   7      426.50      318.30     28.35 o 
   4   4   7      743.55      734.29     38.26 o 
   6   4   7      499.77      530.18     47.85 o 
   8   4   7     2112.52     2325.28     81.28 o 
  10   4   7      913.19      890.12     46.68 o 
  12   4   7      186.66      178.65     40.75 o 
  14   4   7       24.49       31.91     17.27 o 
  16   4   7      328.80      330.11     35.37 o 
  18   4   7      216.13      228.91     31.91 o 
  20   4   7        4.16       10.66     15.29 o 
  22   4   7      111.25      112.51     26.26 o 
  24   4   7      550.79      582.31     56.59 o 
  26   4   7        0.84       -0.47     15.14 o 
  28   4   7      591.37      774.36     51.72 o 
 -21   5   7        3.49       12.14     21.44 o 
 -19   5   7       25.26       21.07     20.73 o 
 -17   5   7       11.26       -4.84     20.41 o 
 -15   5   7      317.59      291.28     47.24 o 
 -13   5   7      266.94      223.01     34.78 o 
 -11   5   7      982.41     1117.96     62.04 o 
  -9   5   7      145.50      123.63     50.91 o 
  -7   5   7        7.57       14.62     17.57 o 
  -5   5   7      579.40      631.68     45.22 o 
  -3   5   7        4.64       15.05     38.86 o 
  -1   5   7      115.34      115.15     34.81 o 
   1   5   7      291.19      274.66     29.95 o 
   3   5   7      127.73       76.04     21.14 o 
   5   5   7       93.19       57.62     39.54 o 
   7   5   7        0.04        8.74     15.35 o 
   9   5   7      541.87      614.01     43.18 o 
  11   5   7        5.67       -9.28     16.48 o 
  13   5   7      295.03      267.33     36.39 o 
 -54   0   8       30.09      -28.48     29.75 o 
 -52   0   8       76.12      167.28     50.55 o 
 -50   0   8      112.91      105.26     41.76 o 
 -48   0   8      788.95      813.96     52.58 o 
 -46   0   8      975.45     1017.32     58.56 o 
 -44   0   8      977.93     1035.78     72.68 o 
 -42   0   8      500.17      528.76     40.96 o 
 -40   0   8      265.95      334.31     33.33 o 
 -38   0   8    18788.18    19663.55    509.62 o 
 -36   0   8     2440.10     2428.83     57.88 o 
 -34   0   8    10587.44    10827.81    137.42 o 
 -32   0   8     7467.20     7339.72    102.90 o 
 -30   0   8      118.32      139.19     15.87 o 
 -28   0   8      403.12      333.49     20.23 o 
 -26   0   8     1059.77      978.29     29.72 o 
 -24   0   8     9029.79     9549.11    116.19 o 
 -22   0   8      909.69      923.49     23.74 o 
 -20   0   8     1423.93     1699.60     29.92 o 
 -18   0   8      604.31      634.29     17.57 o 
 -16   0   8    29564.31    32263.22    249.95 o 
 -14   0   8    14277.91    16504.89    136.95 o 
 -12   0   8        7.63       11.14      5.00 o 
 -10   0   8    12449.33    13082.05    118.93 o 
  -8   0   8     1395.39     1181.63     22.30 o 
  -6   0   8    25160.21    25845.20    215.61 o 
  -4   0   8     5076.89     5232.51     56.11 o 
  -2   0   8       81.62       81.18      6.83 o 
   0   0   8     1547.71     1600.54     25.91 o 
   2   0   8    19961.26    21506.24    202.39 o 
   4   0   8     1368.43     1340.02     24.62 o 
   6   0   8    17634.24    19228.31    185.11 o 
   8   0   8      503.46      568.48     15.89 o 
  10   0   8     7902.28     8795.62     91.92 o 
  12   0   8      233.65      285.13     11.61 o 
  14   0   8      360.65      367.93     15.21 o 
  16   0   8     3525.72     3734.56     54.35 o 
  18   0   8      911.92      831.74     23.99 o 
  20   0   8     1376.10     1350.10     30.56 o 
  22   0   8     8583.48     8461.43    120.60 o 
  24   0   8     7745.84     7794.75    108.52 o 
  26   0   8     6730.35     6546.98     97.03 o 
  28   0   8      286.49      301.16     25.21 o 
  30   0   8     1119.67     1051.81     76.31 o 
  32   0   8       17.42       23.53     22.40 o 
  34   0   8      332.59      364.26     42.71 o 
  36   0   8     1810.22     1926.88     84.63 o 
  38   0   8       38.22       54.31     34.76 o 
  40   0   8      344.07      381.77     48.50 o 
  42   0   8      140.07      148.13     37.08 o 
  44   0   8      587.39      680.86     78.00 o 
  46   0   8        2.49       19.27     33.96 o 
 -53   1   8       62.00       31.37     20.12 o 
 -51   1   8      306.76      335.41     31.02 o 
 -49   1   8      679.21      773.59     40.12 o 
 -47   1   8        0.45        7.46     14.20 o 
 -45   1   8      754.71      834.54     41.08 o 
 -43   1   8      862.80      934.55     36.20 o 
 -41   1   8        2.58       11.72     12.50 o 
 -39   1   8     2032.84     2107.00     49.28 o 
 -37   1   8       21.88       11.08     11.03 o 
 -35   1   8      292.51      312.70     20.03 o 
 -33   1   8     6956.29     6683.08     72.85 o 
 -31   1   8       15.85       10.54      6.90 o 
 -29   1   8      159.51      162.86     12.17 o 
 -27   1   8     7798.20     7597.99     70.85 o 
 -25   1   8      648.34      671.09     17.25 o 
 -23   1   8      104.88      110.26      8.46 o 
 -21   1   8     2159.86     2508.96     29.93 o 
 -19   1   8       47.37       35.43      5.31 o 
 -17   1   8      504.26      564.70     11.94 o 
 -15   1   8     7961.20     8764.37     65.37 o 
 -13   1   8       10.00        1.01      2.72 o 
 -11   1   8      688.04      857.15     19.11 o 
  -9   1   8     1509.39     1970.87     29.52 o 
  -7   1   8       15.12       10.81      4.86 o 
  -5   1   8       33.67       32.56      5.67 o 
  -3   1   8     2816.02     3221.27     31.21 o 
  -1   1   8     7918.94     7924.79     63.71 o 
   1   1   8     3098.70     3371.94     36.77 o 
   3   1   8      844.09      873.52     17.03 o 
   5   1   8      844.90      986.08     18.04 o 
   7   1   8     3490.12     3917.77     43.93 o 
   9   1   8       49.72       40.52      6.21 o 
  11   1   8     1165.42     1185.98     22.41 o 
  13   1   8      623.72      701.68     16.23 o 
  15   1   8      580.92      628.10     16.83 o 
  17   1   8     1657.45     1475.67     29.32 o 
  19   1   8     3196.51     3052.96     39.89 o 
  21   1   8     6009.16     5764.75     64.09 o 
  23   1   8      126.48       98.87     10.66 o 
  25   1   8     2438.94     2476.63     53.23 o 
  27   1   8     1176.80     1109.39     31.63 o 
  29   1   8      169.87      162.96     17.18 o 
  31   1   8      495.78      492.30     26.55 o 
  33   1   8      546.59      489.88     29.80 o 
  35   1   8      310.07      361.11     27.78 o 
  37   1   8        0.36        6.79     15.30 o 
  39   1   8       39.75       61.96     19.50 o 
  41   1   8       33.04       23.77     26.89 o 
  43   1   8      594.98      666.21     68.83 o 
  45   1   8        1.03       66.44     30.48 o 
 -50   2   8        1.18       -0.28     20.54 o 
 -48   2   8      640.22      638.53     90.06 o 
 -46   2   8      337.05      406.50     23.53 o 
 -44   2   8      847.91      800.49     30.09 o 
 -42   2   8       15.21       22.03     10.35 o 
 -40   2   8      188.20      170.66     16.50 o 
 -38   2   8        0.20        4.03     11.61 o 
 -36   2   8       21.82        7.72     11.69 o 
 -34   2   8       53.08       38.00     12.75 o 
 -32   2   8       84.20       91.07     15.03 o 
 -30   2   8      936.83      989.69     39.81 o 
 -28   2   8     1600.87     1519.87     38.86 o 
 -26   2   8        6.00        9.64      8.48 o 
 -24   2   8     2973.51     2916.47     57.12 o 
 -22   2   8     2143.41     1984.67     40.99 o 
 -20   2   8      645.97      664.73     20.53 o 
 -18   2   8      135.91      128.17     10.65 o 
 -16   2   8      153.35      139.44      8.30 o 
 -14   2   8     2332.41     2153.26     31.28 o 
 -12   2   8     2709.36     2863.85     31.18 o 
 -10   2   8      619.18      769.22     13.93 o 
  -8   2   8      505.44      542.99     13.72 o 
  -6   2   8       34.21       35.49      5.88 o 
  -4   2   8    14354.26    15138.16    116.98 o 
  -2   2   8     3744.96     3864.24     39.86 o 
   0   2   8        1.65       -1.56      3.62 o 
   2   2   8     1218.87     1322.94     19.72 o 
   4   2   8       91.19       97.30      6.51 o 
   6   2   8     6805.74     6880.42     63.47 o 
   8   2   8       42.26       38.26      7.59 o 
  10   2   8        4.07        5.38      4.74 o 
  12   2   8      520.75      530.74     19.95 o 
  14   2   8     1854.05     1914.91     30.35 o 
  16   2   8     7047.77     6761.24     70.24 o 
  18   2   8       73.05       76.35      9.39 o 
  20   2   8     1229.00     1153.03     23.11 o 
  22   2   8       98.18      121.45     10.72 o 
  24   2   8      277.99      256.00     17.69 o 
  26   2   8      253.87      254.20     17.66 o 
  28   2   8      295.96      323.82     23.52 o 
  30   2   8      202.80      223.14     25.95 o 
  32   2   8       90.76      112.33     20.41 o 
  34   2   8      130.19      141.19     17.19 o 
  36   2   8      350.95      347.52     24.13 o 
  38   2   8      439.69      528.93     30.50 o 
  40   2   8       15.43       27.14     14.42 o 
  42   2   8      276.39      332.19     47.29 o 
 -45   3   8      475.79      475.71     31.36 o 
 -43   3   8      114.72      124.99     19.58 o 
 -41   3   8     1243.45     1322.54     43.82 o 
 -39   3   8       19.06       30.98     13.23 o 
 -37   3   8        0.00        2.84     11.51 o 
 -35   3   8      366.15      362.17     22.10 o 
 -33   3   8       37.40       38.97     14.47 o 
 -31   3   8      803.73      745.48     39.55 o 
 -29   3   8      135.08      138.37     20.97 o 
 -27   3   8      202.47      189.52     22.28 o 
 -25   3   8     1285.24     1295.82     45.41 o 
 -23   3   8      357.09      379.38     26.52 o 
 -21   3   8     4465.83     4283.01     83.40 o 
 -19   3   8      513.94      489.30     27.25 o 
 -17   3   8      297.05      265.34     20.73 o 
 -15   3   8     2299.86     2377.44     50.88 o 
 -13   3   8      164.97      142.06     13.61 o 
 -11   3   8     1487.86     1443.13     36.89 o 
  -9   3   8      124.51      169.54     15.46 o 
  -7   3   8      170.64      176.79     16.83 o 
  -5   3   8     1283.47     1276.68     68.24 o 
  -3   3   8      767.35      736.54     34.83 o 
  -1   3   8      560.24      582.41     31.61 o 
   1   3   8      165.78      179.59     18.66 o 
   3   3   8      129.66      126.31     30.53 o 
   5   3   8      183.88      217.66     27.11 o 
   7   3   8       16.80        9.97      7.48 o 
   9   3   8     2584.05     2671.93     75.64 o 
  11   3   8      345.72      328.12     22.02 o 
  13   3   8        1.29        3.58     10.25 o 
  15   3   8     5635.81     5549.35     95.73 o 
  17   3   8       23.10        5.29      9.25 o 
  19   3   8     1468.59     1412.47     41.96 o 
  21   3   8        2.35       -7.83      9.16 o 
  23   3   8       77.49       60.68     14.26 o 
  25   3   8      438.08      461.18     30.44 o 
  27   3   8      322.78      277.10     31.61 o 
  29   3   8       48.27       44.12     15.41 o 
  31   3   8       93.41       85.59     27.34 o 
  33   3   8      603.60      698.38     40.33 o 
  35   3   8       77.08       55.61     20.96 o 
  37   3   8       26.92       36.65     19.72 o 
 -36   4   8       51.44       42.18     18.07 o 
 -34   4   8      105.17       75.52     32.79 o 
 -32   4   8      412.63      334.29     31.57 o 
 -30   4   8        0.19        7.22     13.95 o 
 -28   4   8      210.22      207.19     30.05 o 
 -26   4   8      137.82      124.64     31.65 o 
 -24   4   8      232.74      222.10     32.14 o 
 -22   4   8      258.58      250.79     23.45 o 
 -20   4   8        1.07        7.80     10.85 o 
 -18   4   8      436.95      409.13     25.83 o 
 -16   4   8     1021.62     1084.07     41.71 o 
 -14   4   8      183.36      195.84     31.57 o 
 -12   4   8     2364.84     2451.15     61.15 o 
 -10   4   8        0.60       -6.83      8.68 o 
  -8   4   8        0.16        5.16      9.19 o 
  -6   4   8       28.70       10.08     10.05 o 
  -4   4   8        1.86       19.15     16.20 o 
  -2   4   8      209.95      225.01     22.81 o 
   0   4   8      244.37      245.88     24.06 o 
   2   4   8       37.09       20.75     14.19 o 
   4   4   8      975.23     1053.11     66.77 o 
   6   4   8      985.82      982.70     47.32 o 
   8   4   8       22.73       12.46     14.41 o 
  10   4   8     4688.44     4950.77    160.04 o 
  12   4   8      343.25      348.36     35.13 o 
  14   4   8      851.40      911.97     52.09 o 
  16   4   8        0.97        3.47     16.78 o 
  18   4   8       27.78       61.00     21.53 o 
  20   4   8      145.14      124.68     24.66 o 
  22   4   8        0.22      -28.61     33.77 o 
  24   4   8       19.54       25.54     23.14 o 
  26   4   8      250.56      339.61     48.56 o 
  28   4   8      333.49      337.93    124.09 o 
 -19   5   8      474.96      548.22     54.05 o 
 -17   5   8       21.84       28.79     25.57 o 
 -15   5   8       29.71       24.85     49.75 o 
 -13   5   8      553.78      506.16     65.88 o 
 -11   5   8      795.34      741.56     54.67 o 
  -9   5   8       45.51       56.35     23.75 o 
  -7   5   8     1118.65     1233.35     65.40 o 
  -5   5   8        0.56        7.81     17.84 o 
  -3   5   8     1123.90     1204.13     63.15 o 
  -1   5   8      763.39      862.60    174.46 o 
   1   5   8      253.22      233.24     32.92 o 
   3   5   8     1184.49     1135.94    208.08 o 
   5   5   8      409.52      380.31     32.12 o 
   7   5   8      115.08      113.80     86.89 o 
   9   5   8       86.79      104.29     51.28 o 
  11   5   8      143.52      111.13     53.10 o 
 -51   1   9      208.18      206.19     29.13 o 
 -49   1   9       20.11       38.95     19.29 o 
 -47   1   9      189.44      155.14     21.28 o 
 -45   1   9     2348.12     2547.05     71.78 o 
 -43   1   9      367.91      338.57     27.67 o 
 -41   1   9     1658.29     1688.97     45.55 o 
 -39   1   9     1399.94     1270.62     39.09 o 
 -37   1   9     2043.65     2194.19     48.99 o 
 -35   1   9      671.30      659.15     24.49 o 
 -33   1   9        0.04        8.99      8.68 o 
 -31   1   9        6.28        9.63      6.96 o 
 -29   1   9     8183.35     7872.85     81.54 o 
 -27   1   9     3372.15     3457.22     55.72 o 
 -25   1   9     1674.56     1815.41     28.12 o 
 -23   1   9     1480.59     1662.80     25.87 o 
 -21   1   9      947.61      981.08     18.09 o 
 -19   1   9     3510.61     3358.14     34.83 o 
 -17   1   9      224.60      306.70     10.59 o 
 -15   1   9        6.95       11.98      3.18 o 
 -13   1   9      139.44      151.06      9.61 o 
 -11   1   9     4085.21     4277.42     47.09 o 
  -9   1   9     3194.43     3532.75     44.08 o 
  -7   1   9      255.30      240.57     11.24 o 
  -5   1   9        0.00       -4.78      3.90 o 
  -3   1   9      355.36      420.94     11.74 o 
  -1   1   9     3498.91     3556.26     38.12 o 
   1   1   9     2709.32     2754.29     33.12 o 
   3   1   9       11.11        4.28      4.03 o 
   5   1   9     2172.83     2420.59     32.53 o 
   7   1   9      308.82      315.47     13.32 o 
   9   1   9       57.56       47.01      6.77 o 
  11   1   9        5.40       -0.35      4.44 o 
  13   1   9      817.16      905.12     18.88 o 
  15   1   9     1513.35     1424.14     25.42 o 
  17   1   9      179.95      186.21     11.19 o 
  19   1   9     1778.39     1715.44     28.56 o 
  21   1   9     1057.96     1077.98     25.72 o 
  23   1   9      356.76      371.21     18.63 o 
  25   1   9      154.57      134.36     16.49 o 
  27   1   9       87.02       69.97     12.84 o 
  29   1   9      119.98      117.85     15.83 o 
  31   1   9       92.75       75.19     15.91 o 
  33   1   9        0.57        1.90     14.34 o 
  35   1   9       12.98       30.19     16.37 o 
  37   1   9       97.73      120.08     27.16 o 
  39   1   9       10.09       50.08     22.65 o 
  41   1   9       60.13      106.63     34.30 o 
  43   1   9       90.75      106.92     35.36 o 
 -50   2   9        8.37       13.71     25.94 o 
 -48   2   9      412.91      441.66     41.11 o 
 -46   2   9     5328.00     5808.15    124.48 o 
 -44   2   9     1486.49     1635.51     41.42 o 
 -42   2   9        2.73        3.10      9.60 o 
 -40   2   9      777.34      876.70     26.98 o 
 -38   2   9      318.75      352.34     44.16 o 
 -36   2   9      225.02      208.51     21.77 o 
 -34   2   9      774.35      772.62     41.58 o 
 -32   2   9      935.87      973.50     38.02 o 
 -30   2   9       51.46       61.81     13.52 o 
 -28   2   9     3039.00     3007.08     56.50 o 
 -26   2   9     4030.14     4166.18     66.58 o 
 -24   2   9     1730.06     1569.75     53.04 o 
 -22   2   9     7421.38     7376.11     92.25 o 
 -20   2   9      168.92      178.70     15.25 o 
 -18   2   9      841.55      741.24     24.11 o 
 -16   2   9     1572.08     1554.11     33.79 o 
 -14   2   9      115.21       77.07      7.79 o 
 -12   2   9     3050.27     3237.22     39.72 o 
 -10   2   9       96.00      104.06     10.03 o 
  -8   2   9      109.02       83.40      6.05 o 
  -6   2   9      401.03      389.89     10.56 o 
  -4   2   9      684.54      719.87     14.15 o 
  -2   2   9       33.88       26.48      4.44 o 
   0   2   9     1590.51     1657.44     23.76 o 
   2   2   9      924.71      974.43     18.22 o 
   4   2   9      623.48      619.56     17.84 o 
   6   2   9      328.89      360.45     14.36 o 
   8   2   9       11.46        6.20      7.04 o 
  10   2   9     1053.56      983.08     25.49 o 
  12   2   9       36.98       36.98      7.15 o 
  14   2   9     3774.48     3631.68     54.55 o 
  16   2   9      295.10      289.63     14.23 o 
  18   2   9     1720.95     1775.90     32.62 o 
  20   2   9       70.23       73.76      9.84 o 
  22   2   9      383.22      305.53     16.41 o 
  24   2   9        0.09        6.26      7.78 o 
  26   2   9     2032.20     1992.92     43.42 o 
  28   2   9     1081.31     1030.98     29.52 o 
  30   2   9      545.90      601.40     26.91 o 
  32   2   9       18.21       16.59     11.32 o 
  34   2   9      658.51      704.49     45.98 o 
  36   2   9      149.93      139.29     20.38 o 
  38   2   9        0.03        9.55     14.07 o 
  40   2   9      164.97      233.59     48.62 o 
 -43   3   9        0.69        2.75     14.18 o 
 -41   3   9      163.89      150.88     20.48 o 
 -39   3   9      150.81      138.55     19.04 o 
 -37   3   9        0.59        5.10     11.29 o 
 -35   3   9      177.28      180.86     18.57 o 
 -33   3   9      107.11       81.28     15.16 o 
 -31   3   9      461.07      373.90     31.30 o 
 -29   3   9      346.18      331.24     28.49 o 
 -27   3   9      342.07      309.96     32.55 o 
 -25   3   9      164.86      199.04     23.46 o 
 -23   3   9      492.39      453.42     50.32 o 
 -21   3   9      335.40      341.44     19.86 o 
 -19   3   9     1010.96      990.82     37.29 o 
 -17   3   9     1027.18     1071.04     37.77 o 
 -15   3   9      172.68      149.51     17.16 o 
 -13   3   9     2464.12     2473.66     47.90 o 
 -11   3   9      218.77      204.67     19.30 o 
  -9   3   9     2132.67     2268.71     63.68 o 
  -7   3   9      753.39      769.91     50.00 o 
  -5   3   9      279.77      256.11     24.07 o 
  -3   3   9      508.23      604.92     33.58 o 
  -1   3   9       21.23        0.18     11.08 o 
   1   3   9     1821.94     1889.99     39.61 o 
   3   3   9      474.60      466.59     50.69 o 
   5   3   9       74.06       71.60     13.36 o 
   7   3   9       36.07       37.92     12.21 o 
   9   3   9     3949.57     4122.75    112.61 o 
  11   3   9      812.19      783.46     36.73 o 
  13   3   9     2576.01     2533.97    129.85 o 
  15   3   9      263.58      257.43     26.20 o 
  17   3   9       27.58       22.49     14.37 o 
  19   3   9       88.62       82.18     22.01 o 
  21   3   9      342.67      363.23     26.54 o 
  23   3   9       96.77       65.34     15.32 o 
  25   3   9       52.51       29.27     14.99 o 
  27   3   9        0.91       -1.52     12.74 o 
  29   3   9      193.60      208.29     24.87 o 
  31   3   9      376.08      360.12     31.48 o 
  33   3   9        0.98       -2.05     15.39 o 
  35   3   9        4.36       14.91     18.36 o 
 -34   4   9       15.30       26.40     16.72 o 
 -32   4   9      374.78      362.91     36.75 o 
 -30   4   9       93.85      101.10     20.94 o 
 -28   4   9       32.38       29.85     14.48 o 
 -26   4   9        8.63       14.45     13.78 o 
 -24   4   9        6.02       16.59     12.49 o 
 -22   4   9      537.71      514.41     34.46 o 
 -20   4   9      160.82      190.42     25.08 o 
 -18   4   9       28.40       16.37     13.24 o 
 -16   4   9     1130.88     1106.68     43.72 o 
 -14   4   9       58.19       42.97     13.97 o 
 -12   4   9       27.62        1.34     12.50 o 
 -10   4   9      339.37      315.52     24.48 o 
  -8   4   9      684.04      655.10     61.47 o 
  -6   4   9       22.72        3.94     12.38 o 
  -4   4   9      417.11      390.03     29.35 o 
  -2   4   9      149.79      118.73     26.03 o 
   0   4   9      119.64      119.80     32.93 o 
   2   4   9     1005.86     1045.54     48.22 o 
   4   4   9     1847.17     1909.32     66.15 o 
   6   4   9       99.10       98.85     26.54 o 
   8   4   9      501.87      492.32     68.11 o 
  10   4   9      927.99      973.34     51.78 o 
  12   4   9       38.20       43.29     18.24 o 
  14   4   9      248.70      299.39     35.99 o 
  16   4   9        1.92        1.05     15.58 o 
  18   4   9       58.76       12.94     19.10 o 
  20   4   9      205.54      212.85     57.29 o 
  22   4   9       53.58       49.28     26.56 o 
  24   4   9       34.16       26.37     20.84 o 
  26   4   9      102.91      115.06     45.29 o 
 -17   5   9        0.38        2.36     21.25 o 
 -15   5   9       81.68       55.21     25.47 o 
 -13   5   9      178.69      166.47     62.26 o 
 -11   5   9       41.01       49.54     23.66 o 
  -9   5   9       97.45       66.94     26.27 o 
  -7   5   9        7.61       10.62     19.87 o 
  -5   5   9       34.12       18.24     20.29 o 
  -3   5   9      199.85      163.85     66.72 o 
  -1   5   9     1198.62     1166.99     81.10 o 
   1   5   9       43.13       55.17     37.64 o 
   3   5   9      781.12      791.32     44.07 o 
   5   5   9     1023.90     1127.93     55.53 o 
   7   5   9      180.64      172.13     28.39 o 
 -52   0  10     1920.56     2038.01    100.22 o 
 -50   0  10       45.47       61.79     33.75 o 
 -48   0  10       39.96       29.04     37.39 o 
 -46   0  10      153.07      132.24     34.38 o 
 -44   0  10      119.86       90.33     24.45 o 
 -42   0  10     1890.50     2055.14     72.06 o 
 -40   0  10      361.06      379.41     38.02 o 
 -38   0  10     1002.20     1061.73     58.34 o 
 -36   0  10        1.50      -20.25     12.47 o 
 -34   0  10    17722.07    18289.74    234.69 o 
 -32   0  10     1203.21     1263.59     49.68 o 
 -30   0  10      416.58      488.84     25.37 o 
 -28   0  10      167.08      154.81     16.86 o 
 -26   0  10       33.81       17.12      9.02 o 
 -24   0  10     5584.00     5602.01     66.84 o 
 -22   0  10     3394.30     3835.72     51.21 o 
 -20   0  10     1215.33     1363.45     27.57 o 
 -18   0  10     5537.72     5702.79     79.71 o 
 -16   0  10     3468.56     3748.48     50.08 o 
 -14   0  10      435.76      570.76     16.35 o 
 -12   0  10        8.64       18.64      6.27 o 
 -10   0  10     3844.19     4160.13     51.09 o 
  -8   0  10     1271.50     1370.08     27.01 o 
  -6   0  10     2892.38     2836.11     58.81 o 
  -4   0  10      302.78      406.29     13.87 o 
  -2   0  10      310.51      273.34     12.17 o 
   0   0  10      465.01      586.51     17.03 o 
   2   0  10      884.00      934.68     21.85 o 
   4   0  10     3068.04     3528.57     47.75 o 
   6   0  10     3543.98     3611.84     75.17 o 
   8   0  10       52.99       30.99      7.07 o 
  10   0  10      373.96      287.06     20.02 o 
  12   0  10      341.58      315.03     18.75 o 
  14   0  10      667.62      683.73     24.81 o 
  16   0  10     1962.29     1883.54     36.10 o 
  18   0  10     4775.89     4516.87     66.32 o 
  20   0  10     4544.40     4386.61     77.61 o 
  22   0  10     1664.46     1574.04     48.24 o 
  24   0  10     2621.29     2729.71     75.27 o 
  26   0  10      350.59      437.92     41.97 o 
  28   0  10      626.26      698.35     51.31 o 
  30   0  10      840.03      867.48     57.27 o 
  32   0  10        3.44        4.49     42.06 o 
  34   0  10     1863.70     2191.44     91.02 o 
  36   0  10      644.67      722.54     59.36 o 
  38   0  10      585.49      858.17     66.01 o 
  40   0  10      219.77      228.20     43.12 o 
  42   0  10      403.33      458.71     57.03 o 
 -51   1  10       60.94       97.11     21.87 o 
 -49   1  10        4.58      -11.34     16.85 o 
 -47   1  10      125.41      142.77     21.12 o 
 -45   1  10      871.03      834.05     39.22 o 
 -43   1  10      249.79      260.10     23.33 o 
 -41   1  10      138.89      137.81     18.52 o 
 -39   1  10     5258.00     5330.96     94.77 o 
 -37   1  10       47.08       32.66     12.33 o 
 -35   1  10        0.25       -1.53      9.73 o 
 -33   1  10     2422.51     2317.77     43.60 o 
 -31   1  10       38.45       35.24      9.36 o 
 -29   1  10      491.62      457.02     19.54 o 
 -27   1  10       20.09       20.28      8.49 o 
 -25   1  10      175.24      189.14     13.50 o 
 -23   1  10     1700.61     1678.70     32.47 o 
 -21   1  10      293.88      413.10     15.05 o 
 -19   1  10      152.66      161.66      8.02 o 
 -17   1  10      877.53      982.91     15.81 o 
 -15   1  10      256.67      277.61     13.80 o 
 -13   1  10     7819.80     7672.16    100.77 o 
 -11   1  10      153.44      130.66      8.86 o 
  -9   1  10      111.27      158.15     10.03 o 
  -7   1  10       14.87        5.87      4.94 o 
  -5   1  10     2626.98     2916.21     36.53 o 
  -3   1  10     4017.45     4102.67     37.80 o 
  -1   1  10     1307.80     1349.91     18.91 o 
   1   1  10     1356.98     1484.74     20.30 o 
   3   1  10      885.57      880.79     18.57 o 
   5   1  10       52.14       39.75      7.69 o 
   7   1  10        1.03        0.35      5.62 o 
   9   1  10        2.20       -0.98      4.72 o 
  11   1  10     2272.53     2308.13     32.00 o 
  13   1  10     1906.84     1850.01     32.75 o 
  15   1  10      148.38      131.11     12.40 o 
  17   1  10       20.13        5.14      5.81 o 
  19   1  10      388.82      376.99     23.43 o 
  21   1  10      171.19      166.65     16.98 o 
  23   1  10      912.98      882.51     30.58 o 
  25   1  10      395.78      396.96     26.89 o 
  27   1  10      508.01      511.68     30.04 o 
  29   1  10      105.86       69.07     14.17 o 
  31   1  10       29.07       23.16     11.94 o 
  33   1  10        0.12       -3.99     15.17 o 
  35   1  10      130.67       56.74     22.70 o 
  37   1  10       48.27       52.93     21.43 o 
  39   1  10        0.01       -7.61     24.55 o 
  41   1  10        3.11        9.05     31.95 o 
 -48   2  10       82.94       73.31     24.78 o 
 -46   2  10      592.26      690.88     46.66 o 
 -44   2  10      688.17      602.67     42.68 o 
 -42   2  10      910.28      950.36     59.26 o 
 -40   2  10      510.60      479.08     33.36 o 
 -38   2  10       16.00       15.05     13.70 o 
 -36   2  10      210.86      215.63     22.88 o 
 -34   2  10        1.69        9.50     11.53 o 
 -32   2  10      104.25       91.18     15.70 o 
 -30   2  10       19.85        4.66     11.06 o 
 -28   2  10       42.64       53.44     11.77 o 
 -26   2  10      234.08      170.23     17.09 o 
 -24   2  10      941.85      898.14     42.34 o 
 -22   2  10      343.57      336.39     19.66 o 
 -20   2  10       71.88      100.50     12.63 o 
 -18   2  10       40.74       33.14      8.70 o 
 -16   2  10      272.39      193.07     17.54 o 
 -14   2  10      169.30      127.44     13.69 o 
 -12   2  10      217.48      236.28     16.29 o 
 -10   2  10       14.35       18.90      8.15 o 
  -8   2  10      993.46      975.00     40.07 o 
  -6   2  10      513.94      470.17     19.26 o 
  -4   2  10       11.68       28.68      6.21 o 
  -2   2  10        2.87        4.86      5.41 o 
   0   2  10       80.61       95.03     12.45 o 
   2   2  10       58.56       65.22      7.93 o 
   4   2  10      155.67      121.01     10.04 o 
   6   2  10     1272.40     1315.19     26.86 o 
   8   2  10      256.73      293.17     14.29 o 
  10   2  10      123.27      114.47      9.88 o 
  12   2  10       17.88        8.97      6.89 o 
  14   2  10       15.08       22.75      7.83 o 
  16   2  10      126.11      136.48     11.59 o 
  18   2  10       22.69        6.86      7.31 o 
  20   2  10        6.29       18.11      7.90 o 
  22   2  10      158.14      168.58     13.81 o 
  24   2  10      208.72      208.55     18.33 o 
  26   2  10       24.38       17.60     10.24 o 
  28   2  10       33.88       32.33     11.74 o 
  30   2  10       80.47       83.37     14.41 o 
  32   2  10      206.68      233.51     20.99 o 
  34   2  10      199.66      211.77     20.46 o 
  36   2  10        0.17        3.66     12.67 o 
  38   2  10       38.69       38.42     16.33 o 
 -43   3  10      440.11      444.24     31.05 o 
 -41   3  10      150.90      121.03     20.01 o 
 -39   3  10      146.62      168.59     20.72 o 
 -37   3  10      142.28      160.70     19.47 o 
 -35   3  10        4.99       -2.29     11.26 o 
 -33   3  10      603.63      544.72     25.91 o 
 -31   3  10      189.10      158.98     15.27 o 
 -29   3  10      110.81      121.91     19.91 o 
 -27   3  10       21.26       16.32     13.33 o 
 -25   3  10      203.01      175.47     21.09 o 
 -23   3  10        0.27        7.80     10.75 o 
 -21   3  10      364.29      332.65     35.39 o 
 -19   3  10     1246.46     1195.23     31.16 o 
 -17   3  10        2.82        8.97      9.76 o 
 -15   3  10        0.18        4.70      9.48 o 
 -13   3  10      398.33      364.48     23.66 o 
 -11   3  10      624.70      642.89     72.29 o 
  -9   3  10      104.19      133.81     39.31 o 
  -7   3  10      398.04      385.92     32.87 o 
  -5   3  10        0.63       -1.61     11.45 o 
  -3   3  10      132.31      121.81     22.09 o 
  -1   3  10        6.78        3.85     15.18 o 
   1   3  10        1.82       -5.13      7.98 o 
   3   3  10     1444.91     1532.68     82.86 o 
   5   3  10      270.73      239.72     30.37 o 
   7   3  10      115.23      115.87     17.36 o 
   9   3  10     2627.05     2752.53     69.66 o 
  11   3  10      376.79      338.11     27.60 o 
  13   3  10      212.23      207.92     24.73 o 
  15   3  10      311.65      351.95     30.90 o 
  17   3  10      500.87      579.90     68.65 o 
  19   3  10      140.50      115.00     22.38 o 
  21   3  10       33.96       24.08     14.94 o 
  23   3  10       37.26        6.16     13.12 o 
  25   3  10       18.66       10.28     13.79 o 
  27   3  10        9.82       -6.60     13.56 o 
  29   3  10      181.23      140.04     32.10 o 
  31   3  10      275.89      205.69     28.52 o 
  33   3  10      392.70      401.51     49.37 o 
 -34   4  10      394.80      413.99     36.02 o 
 -32   4  10       36.21       40.18     16.35 o 
 -30   4  10        2.72        0.84     17.43 o 
 -28   4  10       41.59       26.59     20.24 o 
 -26   4  10       49.98       27.16     20.61 o 
 -24   4  10        0.78       -9.09     12.81 o 
 -22   4  10      287.04      297.98     67.03 o 
 -20   4  10      237.00      200.21     25.29 o 
 -18   4  10      209.82      217.70     32.00 o 
 -16   4  10       83.39       71.90     17.43 o 
 -14   4  10      759.75      748.62     44.96 o 
 -12   4  10        1.09        6.01     13.53 o 
 -10   4  10       57.24       63.07     15.34 o 
  -8   4  10      963.28      991.33     54.48 o 
  -6   4  10       51.19       22.26     14.20 o 
  -4   4  10      152.42      128.62     21.25 o 
  -2   4  10        0.16        4.57     13.01 o 
   0   4  10      197.86      176.52     28.65 o 
   2   4  10      357.56      372.68     71.00 o 
   4   4  10      500.80      550.23     39.24 o 
   6   4  10      311.50      294.09     31.95 o 
   8   4  10      590.51      660.86     59.47 o 
  10   4  10      240.07      226.64     31.22 o 
  12   4  10      247.74      201.47     30.88 o 
  14   4  10      409.86      420.46     55.14 o 
  16   4  10      158.00      137.71     29.63 o 
  18   4  10      256.38      334.07     47.18 o 
  20   4  10       40.01       46.44     22.28 o 
  22   4  10      570.97      623.11     53.09 o 
  24   4  10        1.45      -16.17     14.30 o 
 -13   5  10       41.97       63.02     42.02 o 
 -11   5  10       15.54       48.80     29.11 o 
  -9   5  10      296.93      285.13     85.45 o 
  -7   5  10      311.75      239.62     38.63 o 
  -5   5  10       66.68       64.08     25.43 o 
  -3   5  10       25.06       15.63     19.69 o 
  -1   5  10      362.91      353.43     25.55 o 
   1   5  10       32.76       49.41     19.31 o 
   3   5  10     1278.58     1371.25     71.95 o 
 -51   1  11        8.42        9.69     18.28 o 
 -49   1  11        3.21       20.41     17.37 o 
 -47   1  11      757.97      815.95     40.28 o 
 -45   1  11      161.19      148.17     20.75 o 
 -43   1  11      794.08      899.63     36.68 o 
 -41   1  11      315.57      280.30     23.21 o 
 -39   1  11      827.85      816.03     35.53 o 
 -37   1  11      875.45      862.48     33.29 o 
 -35   1  11        5.69       -0.05     10.21 o 
 -33   1  11       95.06       75.92     14.45 o 
 -31   1  11       74.53       72.85     11.14 o 
 -29   1  11     1579.87     1649.85     47.85 o 
 -27   1  11     1182.63     1177.07     28.29 o 
 -25   1  11        4.60        2.38      7.23 o 
 -23   1  11      316.85      366.14     16.77 o 
 -21   1  11      330.49      406.14     16.77 o 
 -19   1  11       14.43       12.51      7.27 o 
 -17   1  11     1160.96     1310.90     26.48 o 
 -15   1  11        3.83        2.39      5.69 o 
 -13   1  11     3172.10     3224.75     57.13 o 
 -11   1  11       24.42       33.64      7.21 o 
  -9   1  11     1968.67     1978.47     30.68 o 
  -7   1  11     1686.05     1737.41     32.06 o 
  -5   1  11       72.76       44.20      7.06 o 
  -3   1  11      577.22      582.67     11.93 o 
  -1   1  11     3700.33     3909.56     38.37 o 
   1   1  11     1120.93     1100.07     18.03 o 
   3   1  11     3235.17     3229.08     40.03 o 
   5   1  11      311.30      287.82     12.13 o 
   7   1  11       81.13      105.04      8.47 o 
   9   1  11      870.76      839.11     19.05 o 
  11   1  11       11.98        6.14      5.86 o 
  13   1  11       82.42       71.94      9.45 o 
  15   1  11      163.50      156.97     12.67 o 
  17   1  11     2867.23     2778.06     41.97 o 
  19   1  11       59.21       46.95      8.78 o 
  21   1  11      867.90      708.24     27.82 o 
  23   1  11     1426.40     1363.40     37.76 o 
  25   1  11       27.39       21.39     12.82 o 
  27   1  11      785.76      773.82     32.38 o 
  29   1  11      514.46      495.39     33.12 o 
  31   1  11      243.88      235.02     30.97 o 
  33   1  11      618.06      710.72     46.07 o 
  35   1  11        0.16       20.03     19.41 o 
  37   1  11      313.90      345.34     38.50 o 
  39   1  11       52.03       55.34     42.57 o 
  41   1  11       43.22       -5.93     26.23 o 
 -48   2  11       21.52       17.31     21.44 o 
 -46   2  11      453.61      343.80     44.43 o 
 -44   2  11      861.32      919.48     50.78 o 
 -42   2  11      654.01      768.19     46.27 o 
 -40   2  11       71.71       52.48     18.52 o 
 -38   2  11       16.58        6.69     13.21 o 
 -36   2  11      176.39      132.55     19.77 o 
 -34   2  11      610.61      641.28     33.62 o 
 -32   2  11      207.64      219.41     22.00 o 
 -30   2  11       35.23       49.48     24.95 o 
 -28   2  11      666.75      679.81     28.89 o 
 -26   2  11      850.92      851.04     30.79 o 
 -24   2  11      168.48      175.43     18.63 o 
 -22   2  11      237.19      240.50     18.14 o 
 -20   2  11        4.16       -2.02      7.45 o 
 -18   2  11     1522.60     1413.96     35.12 o 
 -16   2  11      246.28      163.87     14.94 o 
 -14   2  11      679.24      646.44     25.71 o 
 -12   2  11      624.98      638.17     25.88 o 
 -10   2  11       24.59       36.06      9.19 o 
  -8   2  11       72.11       72.01     16.18 o 
  -6   2  11       91.95       96.00     11.61 o 
  -4   2  11     2273.13     2156.43     44.59 o 
  -2   2  11       65.05       75.91     12.51 o 
   0   2  11       66.43       57.09     10.07 o 
   2   2  11       54.58       58.44     10.72 o 
   4   2  11      170.44      176.09     13.07 o 
   6   2  11       28.46       34.18      6.89 o 
   8   2  11     1525.25     1559.20     28.80 o 
  10   2  11      354.82      350.85     18.69 o 
  12   2  11     2268.79     2276.02     38.47 o 
  14   2  11       59.13       57.23     13.70 o 
  16   2  11     1059.89     1023.58     28.52 o 
  18   2  11      449.32      475.49     20.48 o 
  20   2  11        0.24        3.17      7.76 o 
  22   2  11       38.98       52.76     10.48 o 
  24   2  11      562.09      559.52     25.76 o 
  26   2  11       11.48       24.64     11.47 o 
  28   2  11       90.44      106.81     15.43 o 
  30   2  11        0.09       14.06     11.62 o 
  32   2  11       77.82       92.23     16.45 o 
  34   2  11      184.41      175.72     26.27 o 
  36   2  11      102.15      126.86     20.08 o 
  38   2  11      241.11      245.59     36.33 o 
 -43   3  11       61.88       58.46     21.54 o 
 -41   3  11       14.37       33.17     15.77 o 
 -39   3  11      194.77      165.26     20.82 o 
 -37   3  11      148.62      126.70     20.92 o 
 -35   3  11       96.85      127.56     17.68 o 
 -33   3  11        4.86        6.51     10.80 o 
 -31   3  11       16.88       23.53     10.91 o 
 -29   3  11      144.97      149.02     21.79 o 
 -27   3  11        2.81       21.99     12.23 o 
 -25   3  11      551.03      613.86     35.71 o 
 -23   3  11      252.13      251.32     24.65 o 
 -21   3  11       54.00       42.42     13.78 o 
 -19   3  11      747.17      772.56     52.10 o 
 -17   3  11      289.46      285.96     29.12 o 
 -15   3  11      692.49      617.39     37.24 o 
 -13   3  11      766.31      757.30     33.39 o 
 -11   3  11      358.49      358.45     26.59 o 
  -9   3  11      503.60      539.35     18.49 o 
  -7   3  11        2.85        5.78      8.95 o 
  -5   3  11      674.79      702.14     22.41 o 
  -3   3  11        9.15       22.27     11.15 o 
  -1   3  11      742.21      811.56     41.04 o 
   1   3  11        4.90        0.43      9.19 o 
   3   3  11      676.36      654.65     32.51 o 
   5   3  11     2091.37     2306.55     61.57 o 
   7   3  11     2275.95     2289.74    116.01 o 
   9   3  11      662.15      716.28     37.57 o 
  11   3  11       55.85       40.29     15.89 o 
  13   3  11       19.10       21.38     13.88 o 
  15   3  11      632.20      619.05     39.23 o 
  17   3  11      288.04      298.95     30.96 o 
  19   3  11       23.02       17.46     16.89 o 
  21   3  11       97.57       89.84     21.22 o 
  23   3  11        2.30       19.84     15.80 o 
  25   3  11        5.26        4.98     15.52 o 
  27   3  11      471.78      479.39     37.33 o 
  29   3  11       88.81       60.47     19.67 o 
  31   3  11      280.78      371.02     36.02 o 
 -34   4  11      222.06      245.66     41.27 o 
 -32   4  11       33.87       43.45     20.49 o 
 -30   4  11       42.52       27.20     19.13 o 
 -28   4  11       16.62        7.87     16.73 o 
 -26   4  11       45.60       13.88     14.63 o 
 -24   4  11      516.68      472.73     62.08 o 
 -22   4  11        0.27       -4.55     13.55 o 
 -20   4  11      474.21      504.42     92.92 o 
 -18   4  11       27.37       17.45     14.23 o 
 -16   4  11      120.66      112.97     19.84 o 
 -14   4  11      154.69      174.02     23.12 o 
 -12   4  11      237.02      265.16     26.20 o 
 -10   4  11      641.10      564.90     34.72 o 
  -8   4  11       81.72       93.02     54.07 o 
  -6   4  11        0.05       -4.98     14.17 o 
  -4   4  11       41.38       32.61     17.39 o 
  -2   4  11      448.18      467.33     36.53 o 
   0   4  11       49.85       41.43     18.29 o 
   2   4  11       32.76       40.17     18.10 o 
   4   4  11      375.78      424.41     37.43 o 
   6   4  11      715.40      676.06     60.67 o 
   8   4  11      157.09      155.36     29.05 o 
  10   4  11      268.22      237.06     33.30 o 
  12   4  11       62.44       47.53     27.46 o 
  14   4  11      242.86      232.81     34.71 o 
  16   4  11      135.12      123.74     33.89 o 
  18   4  11       45.55        6.39     25.60 o 
  20   4  11      474.00      524.81     34.27 o 
  22   4  11        4.13        3.66     14.86 o 
  -7   5  11      581.66      635.27    125.57 o 
  -5   5  11      471.88      445.57     29.00 o 
 -52   0  12       13.10      -25.86     31.83 o 
 -50   0  12       43.81       13.66     32.78 o 
 -48   0  12        0.00       26.22     29.56 o 
 -46   0  12      131.60      179.28     32.31 o 
 -44   0  12        9.61       32.07     21.63 o 
 -42   0  12     1541.79     1609.86     65.28 o 
 -40   0  12      291.95      293.56     34.24 o 
 -38   0  12      249.13      224.84     42.81 o 
 -36   0  12      874.12      918.07     47.77 o 
 -34   0  12       74.34       63.27     18.29 o 
 -32   0  12     2708.37     2602.14     65.19 o 
 -30   0  12       50.66       17.77     12.90 o 
 -28   0  12      111.82      122.00     15.71 o 
 -26   0  12      922.43      824.30     31.59 o 
 -24   0  12       91.04      103.45     14.22 o 
 -22   0  12     2957.56     3160.17     49.91 o 
 -20   0  12     1033.62     1006.27     33.31 o 
 -18   0  12      517.22      544.65     23.46 o 
 -16   0  12     1355.08     1436.54     28.07 o 
 -14   0  12      999.18     1045.77     24.79 o 
 -12   0  12     2992.87     3352.46     69.04 o 
 -10   0  12     3684.59     3454.47     47.59 o 
  -8   0  12     3889.54     3921.81     51.49 o 
  -6   0  12     3857.40     4342.65     59.84 o 
  -4   0  12      861.98      824.22     21.31 o 
  -2   0  12     6899.91     7531.69     82.63 o 
   0   0  12     1228.61     1371.76     28.79 o 
   2   0  12       40.75       51.72      8.23 o 
   4   0  12      832.33      808.91     22.79 o 
   6   0  12     2521.37     2617.73     43.40 o 
   8   0  12      909.40      857.49     39.91 o 
  10   0  12       88.57       48.91     10.71 o 
  12   0  12      836.45      797.30     25.74 o 
  14   0  12     4038.83     3602.03     64.31 o 
  16   0  12       45.13       26.28     12.41 o 
  18   0  12     1232.20     1048.63     39.65 o 
  20   0  12     1755.35     1749.35     52.07 o 
  22   0  12        3.30       17.16     12.70 o 
  24   0  12      775.75      689.06     65.78 o 
  26   0  12     1176.84     1103.19     61.47 o 
  28   0  12        7.83       17.94     22.79 o 
  30   0  12      329.40      361.65     44.28 o 
  32   0  12       96.21       98.75     30.58 o 
  34   0  12      104.97      222.25     43.72 o 
  36   0  12      156.01      163.92     37.74 o 
  38   0  12       46.17       83.86     35.65 o 
  40   0  12      348.06      432.98     64.18 o 
 -51   1  12        5.38       11.78     19.31 o 
 -49   1  12       42.59       56.46     21.07 o 
 -47   1  12      209.52      206.79     26.02 o 
 -45   1  12       66.93       46.82     16.56 o 
 -43   1  12       14.35        4.32     14.09 o 
 -41   1  12       77.69       70.38     16.29 o 
 -39   1  12       18.89        4.71     12.49 o 
 -37   1  12      146.89      140.35     18.08 o 
 -35   1  12      428.09      409.93     22.84 o 
 -33   1  12       36.55       40.48     11.69 o 
 -31   1  12      285.55      268.22     17.33 o 
 -29   1  12       70.87       75.07     11.44 o 
 -27   1  12      250.51      267.10     21.45 o 
 -25   1  12     5085.47     5156.48     63.78 o 
 -23   1  12       10.21       11.93      9.57 o 
 -21   1  12       26.77        4.44      7.21 o 
 -19   1  12       53.32       43.39      8.60 o 
 -17   1  12       14.34        7.45      6.27 o 
 -15   1  12     3937.19     3855.18     51.80 o 
 -13   1  12        0.85       -0.66      6.50 o 
 -11   1  12       51.36       53.04      8.87 o 
  -9   1  12      134.48      177.44     14.95 o 
  -7   1  12       19.95        8.46      6.49 o 
  -5   1  12      769.58      784.15     20.85 o 
  -3   1  12     1586.49     1365.05     20.86 o 
  -1   1  12       30.13       46.69      5.89 o 
   1   1  12      812.22      826.81     18.26 o 
   3   1  12      743.58      803.86     19.48 o 
   5   1  12      947.22      779.28     21.15 o 
   7   1  12        7.41        5.87      5.45 o 
   9   1  12     1169.94     1136.67     24.00 o 
  11   1  12     1111.06     1137.09     26.23 o 
  13   1  12     2117.64     1848.33     34.71 o 
  15   1  12     1357.28     1367.77     40.09 o 
  17   1  12       57.27       42.83      9.49 o 
  19   1  12     1139.44      930.60     26.10 o 
  21   1  12      353.39      315.42     19.62 o 
  23   1  12       37.71       16.50     10.46 o 
  25   1  12       97.70       78.81     14.59 o 
  27   1  12        2.17       32.18     18.38 o 
  29   1  12      674.48      695.85     44.54 o 
  31   1  12      238.03      275.74     42.36 o 
  33   1  12      190.90      162.29     29.40 o 
  35   1  12       22.28       18.56     20.74 o 
  37   1  12      254.81      220.61     41.26 o 
  39   1  12      259.15      230.21     69.90 o 
 -48   2  12      309.68      324.26     41.10 o 
 -46   2  12      821.83      813.73     50.75 o 
 -44   2  12        4.63        8.98     19.84 o 
 -42   2  12      127.58      104.57     24.47 o 
 -40   2  12        3.71       -0.44     17.06 o 
 -38   2  12      219.80      230.85     32.81 o 
 -36   2  12      107.30       79.66     17.87 o 
 -34   2  12       75.23       70.62     16.32 o 
 -32   2  12      338.62      337.27     25.88 o 
 -30   2  12       78.80       47.07     13.68 o 
 -28   2  12      286.77      261.98     22.73 o 
 -26   2  12        6.12      -12.26      8.09 o 
 -24   2  12      241.39      247.93     21.38 o 
 -22   2  12       18.24       11.03      8.78 o 
 -20   2  12     1706.96     1542.69     57.87 o 
 -18   2  12     2035.54     1985.86     42.70 o 
 -16   2  12       20.05       21.20     11.00 o 
 -14   2  12       40.11       42.42     11.17 o 
 -12   2  12       48.78       46.54     11.43 o 
 -10   2  12      922.59      940.25     29.72 o 
  -8   2  12     2150.81     2206.40     51.77 o 
  -6   2  12        1.28       -9.14      8.35 o 
  -4   2  12      318.67      322.07     29.95 o 
  -2   2  12     1652.90     1586.73     49.17 o 
   0   2  12       25.65       11.36      7.96 o 
   2   2  12     4308.14     4178.83     67.30 o 
   4   2  12      682.76      650.53     19.84 o 
   6   2  12     1083.23     1080.53     34.75 o 
   8   2  12     1193.19     1190.97     29.97 o 
  10   2  12      268.81      237.45     15.42 o 
  12   2  12     1963.72     1923.17     41.45 o 
  14   2  12      558.38      530.51     23.79 o 
  16   2  12      350.37      371.05     24.27 o 
  18   2  12       60.60       62.34     13.06 o 
  20   2  12       13.59        8.15     10.06 o 
  22   2  12      642.37      674.91     26.40 o 
  24   2  12     1864.25     1917.54     45.08 o 
  26   2  12       89.66       94.57     15.10 o 
  28   2  12      408.31      411.00     30.04 o 
  30   2  12        6.02       -3.33     11.51 o 
  32   2  12      127.52      168.26     19.55 o 
  34   2  12       79.31       93.98     16.73 o 
  36   2  12       31.32       37.58     17.94 o 
 -41   3  12        5.85       18.79     15.38 o 
 -39   3  12       99.92       55.47     19.08 o 
 -37   3  12       30.73       20.09     20.25 o 
 -35   3  12        1.25        5.84     12.41 o 
 -33   3  12       17.67       17.26     11.93 o 
 -31   3  12      116.67      110.87     16.44 o 
 -29   3  12      336.47      334.87     22.44 o 
 -27   3  12      210.80      246.74     27.27 o 
 -25   3  12      543.51      554.93     34.96 o 
 -23   3  12       45.83       37.90     13.47 o 
 -21   3  12      152.52      166.32     28.76 o 
 -19   3  12      186.47      109.98     25.06 o 
 -17   3  12       84.92       70.31     19.88 o 
 -15   3  12     1408.05     1370.78     53.22 o 
 -13   3  12      141.33      119.12     15.82 o 
 -11   3  12      139.30      131.87     16.37 o 
  -9   3  12      114.34      105.14     15.50 o 
  -7   3  12      285.95      310.80     38.92 o 
  -5   3  12      671.86      600.42     43.24 o 
  -3   3  12      214.56      233.33     21.22 o 
  -1   3  12       37.23       22.19     11.96 o 
   1   3  12       38.92       38.81     13.64 o 
   3   3  12      501.10      495.96     41.55 o 
   5   3  12      184.99      216.10     23.56 o 
   7   3  12        6.57       -1.86     11.77 o 
   9   3  12       13.61       -8.89     11.74 o 
  11   3  12      561.05      657.08     39.11 o 
  13   3  12      140.30      133.05     22.52 o 
  15   3  12      983.06     1078.11     50.53 o 
  17   3  12      113.33      103.50     30.07 o 
  19   3  12       88.58       35.85     19.63 o 
  21   3  12       55.30       54.57     18.19 o 
  23   3  12      237.83      209.40     28.39 o 
  25   3  12       11.07       10.18     16.86 o 
  27   3  12      108.18      104.08     26.32 o 
  29   3  12       46.94       23.82     20.82 o 
 -32   4  12       71.23       48.16     22.26 o 
 -30   4  12      119.85      166.10     28.94 o 
 -28   4  12       91.90       74.80     22.37 o 
 -26   4  12       49.69       62.85     20.63 o 
 -24   4  12       25.86       52.07     19.03 o 
 -22   4  12       19.42        6.79     14.56 o 
 -20   4  12      187.34      236.10     29.43 o 
 -18   4  12       12.25       -3.94     18.60 o 
 -16   4  12      309.82      306.00     29.90 o 
 -14   4  12      583.57      478.48     35.20 o 
 -12   4  12      709.41      757.98     41.45 o 
 -10   4  12      239.25      262.04     28.09 o 
  -8   4  12      145.27      173.43     30.05 o 
  -6   4  12       94.38       65.88     31.26 o 
  -4   4  12      615.70      526.21     39.18 o 
  -2   4  12        1.96       12.12     15.82 o 
   0   4  12       20.24       13.00     17.49 o 
   2   4  12     1129.11     1208.73     57.40 o 
   4   4  12       31.46       53.53     20.93 o 
   6   4  12      959.61      995.01     55.14 o 
   8   4  12     1954.85     2052.68     78.59 o 
  10   4  12     1779.60     1955.13     77.69 o 
  12   4  12      985.76     1158.50     72.18 o 
  14   4  12       54.32       34.07     25.32 o 
  16   4  12     1282.84     1339.89     49.44 o 
  18   4  12      204.23      233.07     27.80 o 
  20   4  12       85.38       94.05     34.18 o 
 -51   1  13      206.10      284.95     77.21 o 
 -49   1  13      186.15      253.44     54.57 o 
 -47   1  13       22.30       14.13     20.85 o 
 -45   1  13       68.94      107.39     19.33 o 
 -43   1  13       46.10       30.37     16.04 o 
 -41   1  13       86.73       80.67     17.78 o 
 -39   1  13        1.95      -13.03     14.11 o 
 -37   1  13      964.73     1036.87     36.34 o 
 -35   1  13      283.48      242.27     21.02 o 
 -33   1  13     1277.44     1211.86     37.16 o 
 -31   1  13      211.12      183.84     16.90 o 
 -29   1  13      149.19      188.32     15.35 o 
 -27   1  13     1018.78      827.67     32.00 o 
 -25   1  13      570.11      549.57     21.16 o 
 -23   1  13     3064.24     2764.88     43.99 o 
 -21   1  13      820.77      839.61     23.70 o 
 -19   1  13      291.43      278.00     15.39 o 
 -17   1  13       53.68       74.08     10.79 o 
 -15   1  13      166.24      177.55     13.47 o 
 -13   1  13     3009.33     3057.20     45.70 o 
 -11   1  13     3290.56     3239.50     61.52 o 
  -9   1  13      176.21      153.06     13.35 o 
  -7   1  13     4441.21     4366.74     55.63 o 
  -5   1  13     4613.58     4393.74     55.72 o 
  -3   1  13      474.44      508.42     16.96 o 
  -1   1  13      859.11      869.98     21.87 o 
   1   1  13      128.18      111.44     11.84 o 
   3   1  13      119.06       98.34     10.16 o 
   5   1  13      217.53      234.15     14.30 o 
   7   1  13        3.53       17.43      7.24 o 
   9   1  13     2409.75     2076.31     36.25 o 
  11   1  13     2249.21     1890.75     40.86 o 
  13   1  13        9.30        9.63      7.06 o 
  15   1  13       63.53       36.26     11.58 o 
  17   1  13      584.92      578.24     23.95 o 
  19   1  13      564.36      482.91     22.92 o 
  21   1  13      221.07      238.68     19.22 o 
  23   1  13      222.49      161.33     19.47 o 
  25   1  13       66.40       81.84     23.67 o 
  27   1  13        0.23       -3.32     16.98 o 
  29   1  13      134.46      156.49     27.45 o 
  31   1  13      826.00      939.04     53.36 o 
  33   1  13       65.88       72.53     24.18 o 
  35   1  13        0.21        2.46     24.81 o 
  37   1  13       13.24       40.10     36.06 o 
 -46   2  13      715.63      942.83     60.23 o 
 -44   2  13       47.99       85.20     25.99 o 
 -42   2  13       97.56      114.18     28.97 o 
 -40   2  13       57.59       34.42     28.04 o 
 -38   2  13        2.06        1.43     14.03 o 
 -36   2  13      125.96      111.05     20.55 o 
 -34   2  13      541.68      598.39     33.76 o 
 -32   2  13      430.28      469.61     30.02 o 
 -30   2  13      166.45      130.95     21.65 o 
 -28   2  13      119.94       73.35     15.38 o 
 -26   2  13      157.69      120.03     18.81 o 
 -24   2  13      327.00      300.23     21.42 o 
 -22   2  13     1837.66     1569.84     40.13 o 
 -20   2  13      983.51     1012.88     31.99 o 
 -18   2  13      322.51      289.13     19.46 o 
 -16   2  13       88.48       93.65     14.72 o 
 -14   2  13        0.37       -1.84      9.48 o 
 -12   2  13      175.64      156.09     18.85 o 
 -10   2  13      613.86      620.98     39.87 o 
  -8   2  13      417.13      443.47     34.04 o 
  -6   2  13     2799.69     2619.12     59.00 o 
  -4   2  13      838.83      714.31     28.26 o 
  -2   2  13     2868.72     2768.29     61.04 o 
   0   2  13     5192.74     5081.97     78.48 o 
   2   2  13       54.48       37.99      8.33 o 
   4   2  13        4.34      -11.10      9.10 o 
   6   2  13     5933.73     5727.94     73.94 o 
   8   2  13      572.47      581.86     22.31 o 
  10   2  13      122.50       90.38     22.35 o 
  12   2  13        1.44       -1.56      9.15 o 
  14   2  13      106.05       88.12     15.91 o 
  16   2  13      281.76      257.23     19.73 o 
  18   2  13        7.04       16.98     11.05 o 
  20   2  13        0.37       20.34     10.99 o 
  22   2  13      355.98      290.94     21.19 o 
  24   2  13       62.73       14.31     12.48 o 
  26   2  13       29.73       27.91     13.01 o 
  28   2  13      165.74      161.13     19.04 o 
  30   2  13       99.98      115.44     18.07 o 
  32   2  13       68.17       42.64     16.97 o 
  34   2  13       19.66       37.42     19.04 o 
 -41   3  13      393.82      506.65     37.15 o 
 -39   3  13      425.05      485.41     31.36 o 
 -37   3  13       53.30       46.62     16.05 o 
 -35   3  13     1076.16     1157.05     54.81 o 
 -33   3  13        0.30        1.19     12.38 o 
 -31   3  13      188.54      173.67     18.44 o 
 -29   3  13       37.50       47.76     13.19 o 
 -27   3  13      163.71      156.58     15.85 o 
 -25   3  13      744.16      715.97     68.92 o 
 -23   3  13      178.86       93.13     21.06 o 
 -21   3  13        7.36        3.86     13.35 o 
 -19   3  13       33.32       34.24     15.25 o 
 -17   3  13     1645.71     1515.64     79.08 o 
 -15   3  13      878.94      968.07     49.03 o 
 -13   3  13      273.63      198.38     43.04 o 
 -11   3  13        2.31       -9.70     10.03 o 
  -9   3  13       38.25       36.36     20.59 o 
  -7   3  13       86.04       63.03     15.15 o 
  -5   3  13      133.48      113.56     22.84 o 
  -3   3  13       68.20       73.26     15.51 o 
  -1   3  13     3391.54     3648.62     98.62 o 
   1   3  13      486.71      514.43     32.55 o 
   3   3  13      265.82      237.55     25.28 o 
   5   3  13     5300.82     5580.07    123.76 o 
   7   3  13      150.66      157.94     23.44 o 
   9   3  13     1436.66     1329.60     53.50 o 
  11   3  13     1355.36     1537.76     61.62 o 
  13   3  13        7.36       16.15     17.68 o 
  15   3  13      316.34      258.79     30.68 o 
  17   3  13      143.24       83.70     25.49 o 
  19   3  13      665.15      707.07     47.22 o 
  21   3  13      227.89      251.43     33.23 o 
  23   3  13        2.86        6.50     15.87 o 
  25   3  13       71.66       67.48     23.27 o 
  27   3  13      661.33      720.82     52.88 o 
 -30   4  13       14.22        1.03     18.41 o 
 -28   4  13        2.76       11.68     16.66 o 
 -26   4  13       59.93       58.70     21.29 o 
 -24   4  13       22.52       38.58     18.42 o 
 -22   4  13       40.67       67.57     44.24 o 
 -20   4  13       20.37        8.30     15.37 o 
 -18   4  13        2.01        1.92     14.09 o 
 -16   4  13       23.14       21.83     30.67 o 
 -14   4  13       38.11       17.99     14.64 o 
 -12   4  13      124.62       71.92     19.15 o 
 -10   4  13        2.78       14.36     19.86 o 
  -8   4  13       67.99       69.71     29.51 o 
  -6   4  13      759.60      806.08     47.60 o 
  -4   4  13       28.79       43.76     18.22 o 
  -2   4  13      439.71      379.71     42.76 o 
   0   4  13       17.59       12.41     19.56 o 
   2   4  13       20.12       22.66     19.57 o 
   4   4  13       12.10       17.83     20.83 o 
   6   4  13       36.91       25.88     20.49 o 
   8   4  13      173.21       82.45     29.03 o 
  10   4  13      199.16      168.93     36.63 o 
  12   4  13      639.81      718.13     62.53 o 
  14   4  13       36.68       37.83     16.12 o 
  16   4  13     1308.31     1400.02     53.22 o 
  18   4  13      557.54      557.44     42.38 o 
 -50   0  14      145.87      101.36     39.43 o 
 -48   0  14      226.80      288.47     70.18 o 
 -46   0  14      510.44      545.31     57.68 o 
 -44   0  14       22.93       22.02     22.42 o 
 -42   0  14     1313.27     1425.95     64.13 o 
 -40   0  14      712.05      657.56     46.16 o 
 -38   0  14      547.28      586.51     43.59 o 
 -36   0  14       16.84        5.23     16.83 o 
 -34   0  14      144.80      134.08     35.15 o 
 -32   0  14     3466.60     3318.10     87.56 o 
 -30   0  14     3574.44     3236.69     74.56 o 
 -28   0  14      199.73      158.83     20.73 o 
 -26   0  14      836.77      697.77     34.86 o 
 -24   0  14      114.21       89.16     17.39 o 
 -22   0  14     1009.75     1072.62     39.30 o 
 -20   0  14      495.08      541.65     29.40 o 
 -18   0  14      620.31      573.67     35.86 o 
 -16   0  14     7869.45     8065.33    101.91 o 
 -14   0  14      281.51      215.31     16.75 o 
 -12   0  14      101.41       84.15     12.52 o 
 -10   0  14    20029.20    19775.42    182.01 o 
  -8   0  14    11914.94    11760.59    119.38 o 
  -6   0  14    13911.83    13550.73    145.72 o 
  -4   0  14     1644.77     1569.76     32.51 o 
  -2   0  14     6990.93     6552.92     78.80 o 
   0   0  14       14.73       15.18      7.41 o 
   2   0  14     1785.93     1498.38     33.17 o 
   4   0  14      507.71      551.32     24.90 o 
   6   0  14      305.30      342.11     20.08 o 
   8   0  14      172.93      256.85     21.53 o 
  10   0  14       14.67       27.22     18.27 o 
  12   0  14    10703.75     8977.88    206.38 o 
  14   0  14        8.34       -4.29     10.96 o 
  16   0  14       85.31       49.44     14.24 o 
  18   0  14     3839.42     3412.30     76.54 o 
  20   0  14      216.04      279.96     59.97 o 
  22   0  14      645.39      576.76     49.56 o 
  24   0  14      276.51      284.93     39.76 o 
  26   0  14       22.29       50.48     27.73 o 
  28   0  14       25.57       11.00     29.79 o 
  30   0  14     1284.71     1583.30     80.11 o 
  32   0  14        3.51       -2.97     44.11 o 
  34   0  14     1724.18     2058.36     96.24 o 
  36   0  14      890.65     1064.16     76.95 o 
 -49   1  14       86.23       98.38     24.66 o 
 -47   1  14      126.33      123.02     30.78 o 
 -45   1  14      283.25      224.83     28.85 o 
 -43   1  14     1090.28     1234.42     43.17 o 
 -41   1  14      191.73      205.76     22.25 o 
 -39   1  14        2.33        2.02     11.90 o 
 -37   1  14        1.06        2.52     12.26 o 
 -35   1  14      205.99      241.86     27.55 o 
 -33   1  14      192.15      206.75     19.70 o 
 -31   1  14      345.87      384.78     27.35 o 
 -29   1  14       52.12       45.96     14.84 o 
 -27   1  14      238.59      189.08     17.62 o 
 -25   1  14     2280.11     2050.12     45.39 o 
 -23   1  14       81.51      104.26     14.53 o 
 -21   1  14     1078.41     1126.80     27.75 o 
 -19   1  14     1173.22      961.41     25.52 o 
 -17   1  14       24.62       40.99      9.35 o 
 -15   1  14      269.03      239.84     15.59 o 
 -13   1  14        6.37       10.12      8.06 o 
 -11   1  14      226.33      215.75     14.52 o 
  -9   1  14        0.24       -3.85      7.15 o 
  -7   1  14     2218.11     2105.16     37.28 o 
  -5   1  14     5720.62     5543.96     73.09 o 
  -3   1  14     2142.06     2270.40     43.05 o 
  -1   1  14     4010.53     4126.29     61.34 o 
   1   1  14     1935.51     1819.49     38.71 o 
   3   1  14      268.87      231.95     16.88 o 
   5   1  14      114.89       73.20     13.43 o 
   7   1  14       78.65       41.16      9.81 o 
   9   1  14      353.05      351.41     17.17 o 
  11   1  14      124.42       71.81     10.46 o 
  13   1  14      396.02      299.62     17.19 o 
  15   1  14       11.20        9.78      8.57 o 
  17   1  14     2473.58     2297.50     45.76 o 
  19   1  14       26.32       16.98     13.69 o 
  21   1  14      129.31      112.44     20.09 o 
  23   1  14      460.26      463.22     40.06 o 
  25   1  14       63.79       81.71     33.51 o 
  27   1  14      281.40      297.68     67.61 o 
  29   1  14      244.52      274.18     34.45 o 
  31   1  14      664.91      837.85     52.26 o 
  33   1  14      244.10      269.45     36.71 o 
  35   1  14      296.94      307.15     45.69 o 
 -46   2  14       41.59       25.34     23.76 o 
 -44   2  14      257.76      292.94     35.66 o 
 -42   2  14        2.50       10.37     19.93 o 
 -40   2  14      304.42      290.90     33.67 o 
 -38   2  14        0.88       24.79     18.97 o 
 -36   2  14      581.53      603.90     47.90 o 
 -34   2  14      315.49      300.28     27.23 o 
 -32   2  14        5.18       17.64     13.21 o 
 -30   2  14       26.13       16.28     12.54 o 
 -28   2  14      327.22      325.40     25.69 o 
 -26   2  14      603.55      542.06     30.11 o 
 -24   2  14     1707.83     1737.34     44.39 o 
 -22   2  14      237.46      246.04     19.78 o 
 -20   2  14     1858.04     1760.92     42.80 o 
 -18   2  14        1.84        9.79      9.49 o 
 -16   2  14      845.31      884.44     32.95 o 
 -14   2  14       12.71       21.94     13.34 o 
 -12   2  14       21.43        2.55     10.90 o 
 -10   2  14      381.38      396.77     43.56 o 
  -8   2  14      446.56      405.32     26.34 o 
  -6   2  14        1.37        4.30     10.38 o 
  -4   2  14      184.47      155.44     16.73 o 
  -2   2  14     2599.27     2552.27     44.90 o 
   0   2  14      741.17      804.62     23.57 o 
   2   2  14      962.45      818.44     24.33 o 
   4   2  14     3980.96     3990.96     65.04 o 
   6   2  14        2.81        6.61     10.94 o 
   8   2  14      712.82      716.74     28.76 o 
  10   2  14      433.59      459.16     23.12 o 
  12   2  14       22.53       24.24     10.54 o 
  14   2  14     1094.09     1056.40     36.26 o 
  16   2  14      106.97       91.68     14.88 o 
  18   2  14      390.08      342.21     23.78 o 
  20   2  14        4.49       -5.71     10.57 o 
  22   2  14     1248.14     1235.93     48.46 o 
  24   2  14     1371.20     1376.78     43.15 o 
  26   2  14      106.12      112.75     21.24 o 
  28   2  14      353.02      331.81     55.54 o 
  30   2  14      316.32      387.12     46.37 o 
  32   2  14      286.55      238.26     29.83 o 
 -39   3  14        0.33       -2.04     15.26 o 
 -37   3  14        0.01       -7.97     13.46 o 
 -35   3  14      145.36      104.60     24.20 o 
 -33   3  14      160.31      122.53     25.24 o 
 -31   3  14       90.16       59.05     22.20 o 
 -29   3  14       66.99       65.03     16.02 o 
 -27   3  14      222.86      236.92     21.16 o 
 -25   3  14       56.95       46.46     16.81 o 
 -23   3  14      185.11      148.98     17.23 o 
 -21   3  14      162.45      175.55     26.60 o 
 -19   3  14      202.44      126.08     22.86 o 
 -17   3  14      276.14      275.99     30.81 o 
 -15   3  14       54.73       53.70     22.15 o 
 -13   3  14      921.22      793.84     55.54 o 
 -11   3  14       67.11       77.60     16.61 o 
  -9   3  14       65.10       45.08     14.32 o 
  -7   3  14       60.40       36.00     13.38 o 
  -5   3  14      503.65      509.12     32.29 o 
  -3   3  14       22.65        3.03     12.61 o 
  -1   3  14       57.43       47.87     22.36 o 
   1   3  14      968.12     1073.51     70.16 o 
   3   3  14      394.05      409.95     32.63 o 
   5   3  14     1009.39     1037.83     47.86 o 
   7   3  14      691.23      734.82     42.70 o 
   9   3  14     1639.26     1695.59     62.05 o 
  11   3  14      115.14      149.11     25.09 o 
  13   3  14      743.92      803.25     47.13 o 
  15   3  14      140.56      166.62     26.81 o 
  17   3  14      469.13      530.14     42.80 o 
  19   3  14       63.25       21.53     18.95 o 
  21   3  14        0.78      -17.77     18.90 o 
  23   3  14      672.38      689.49     58.31 o 
  25   3  14      145.13      156.49     41.18 o 
 -28   4  14      148.63      121.30     28.29 o 
 -26   4  14      678.87      713.36     49.21 o 
 -24   4  14        0.47       -1.20     16.47 o 
 -22   4  14       33.77       18.20     17.42 o 
 -20   4  14      448.94      500.94     40.59 o 
 -18   4  14      115.17       89.95     27.39 o 
 -16   4  14      100.01       68.58     19.57 o 
 -14   4  14      241.18      262.81     31.20 o 
 -12   4  14       78.85       87.12     30.45 o 
 -10   4  14       60.38       42.07     26.37 o 
  -8   4  14       97.14       49.73     39.28 o 
  -6   4  14       71.47       60.98     40.24 o 
  -4   4  14      582.42      479.43     48.15 o 
  -2   4  14      491.77      486.56     49.66 o 
   0   4  14       86.16       73.42     26.40 o 
   2   4  14      356.74      272.40     41.57 o 
   4   4  14      166.99      154.99     34.32 o 
   6   4  14       70.50       55.30     34.57 o 
   8   4  14      222.09      200.51     99.11 o 
  10   4  14      569.95      517.13     66.11 o 
  12   4  14       86.45       59.78     21.00 o 
  14   4  14      575.06      571.97     47.13 o 
 -49   1  15       27.17       11.37     19.36 o 
 -47   1  15        1.37        0.95     17.07 o 
 -45   1  15      358.26      367.50     31.34 o 
 -43   1  15      768.31      835.21     40.48 o 
 -41   1  15      139.90      176.14     21.69 o 
 -39   1  15       63.81       60.89     16.05 o 
 -37   1  15      108.33       66.72     15.36 o 
 -35   1  15     1067.59      958.46     37.42 o 
 -33   1  15      212.43      198.48     23.06 o 
 -31   1  15      127.13       70.68     19.37 o 
 -29   1  15       74.70       52.78     13.76 o 
 -27   1  15      887.40      787.67     29.82 o 
 -25   1  15      137.37      108.10     13.51 o 
 -23   1  15      236.16      305.97     17.69 o 
 -21   1  15      333.55      250.79     16.21 o 
 -19   1  15      242.26      194.01     15.59 o 
 -17   1  15     2648.80     2499.26     43.92 o 
 -15   1  15      115.86      108.08     12.78 o 
 -13   1  15    13546.93    13395.06    129.83 o 
 -11   1  15     1027.46      953.49     26.46 o 
  -9   1  15      897.93      864.46     25.01 o 
  -7   1  15      592.42      582.38     23.57 o 
  -5   1  15        4.29       -9.10      8.24 o 
  -3   1  15     3136.18     3075.09     52.72 o 
  -1   1  15     8615.58     8606.46    102.04 o 
   1   1  15        1.74      -13.16      7.36 o 
   3   1  15      799.47      763.79     37.16 o 
   5   1  15     4020.07     3399.79     62.81 o 
   7   1  15     1623.11     1494.88     34.98 o 
   9   1  15      376.79      424.72     24.05 o 
  11   1  15      134.59      139.69     14.94 o 
  13   1  15       60.41       16.53      9.33 o 
  15   1  15      226.62      213.28     21.23 o 
  17   1  15     2279.63     2289.62     61.63 o 
  19   1  15       33.74       22.26     13.98 o 
  21   1  15      288.21      257.16     50.95 o 
  23   1  15        0.26       14.95     17.51 o 
  25   1  15       12.70       20.11     18.76 o 
  27   1  15      863.20      959.38     57.93 o 
  29   1  15      429.35      537.24     63.83 o 
  31   1  15       87.81       71.13     25.75 o 
  33   1  15      284.09      360.91     51.07 o 
 -44   2  15        3.39       13.97     21.55 o 
 -42   2  15      110.79      117.13     38.21 o 
 -40   2  15      212.83      167.95     37.46 o 
 -38   2  15      326.27      369.68     35.66 o 
 -36   2  15       21.49       38.21     18.84 o 
 -34   2  15        1.83       16.25     16.10 o 
 -32   2  15      405.61      393.25     29.79 o 
 -30   2  15        5.68       -7.47     12.05 o 
 -28   2  15      245.67      236.94     23.41 o 
 -26   2  15      116.29      108.61     17.59 o 
 -24   2  15        3.69       -7.59     10.64 o 
 -22   2  15      178.30      126.02     18.28 o 
 -20   2  15      129.15      133.44     16.11 o 
 -18   2  15    11390.48    10947.13    170.54 o 
 -16   2  15      321.58      376.26     33.85 o 
 -14   2  15     1066.71      916.65     54.20 o 
 -12   2  15     2210.73     2081.20     81.38 o 
 -10   2  15        9.07        8.71     11.68 o 
  -8   2  15        0.32      -17.53      9.67 o 
  -6   2  15      499.50      429.49     31.83 o 
  -4   2  15     2449.40     2338.94     41.80 o 
  -2   2  15      528.69      521.29     23.63 o 
   0   2  15     2679.57     2472.43     54.94 o 
   2   2  15      379.29      343.55     18.64 o 
   4   2  15     7322.44     7143.18     95.38 o 
   6   2  15     1337.41     1249.45     34.94 o 
   8   2  15     1859.80     1796.27     52.79 o 
  10   2  15      375.48      357.00     22.32 o 
  12   2  15      263.97      273.24     20.70 o 
  14   2  15      460.00      433.06     25.11 o 
  16   2  15      234.42      173.66     18.62 o 
  18   2  15       45.57       38.54     13.66 o 
  20   2  15       29.86       41.34     13.11 o 
  22   2  15       44.95       21.42     13.72 o 
  24   2  15      478.12      626.65     35.72 o 
  26   2  15        4.95        0.22     14.62 o 
  28   2  15        1.14      -26.70     14.19 o 
  30   2  15        1.18        3.96     18.99 o 
 -39   3  15        0.50        6.97     15.73 o 
 -37   3  15        0.13       -5.68     14.21 o 
 -35   3  15       36.23       41.65     16.35 o 
 -33   3  15      481.34      529.77     33.70 o 
 -31   3  15      709.55      689.60     35.81 o 
 -29   3  15       75.36       53.38     16.29 o 
 -27   3  15      628.44      640.91     37.96 o 
 -25   3  15        7.13       15.94     12.62 o 
 -23   3  15     2081.87     2153.85     52.27 o 
 -21   3  15      173.12      193.86     32.85 o 
 -19   3  15      558.64      499.26     49.13 o 
 -17   3  15        6.45       -8.08     13.96 o 
 -15   3  15       18.62       25.58     21.37 o 
 -13   3  15     1512.09     1456.46     74.50 o 
 -11   3  15      110.92       74.99     21.08 o 
  -9   3  15      308.93      259.97     35.47 o 
  -7   3  15       97.86      101.63     24.34 o 
  -5   3  15      605.44      660.76     38.78 o 
  -3   3  15      101.65       71.70     22.23 o 
  -1   3  15     2285.98     2217.83    100.45 o 
   1   3  15      442.42      469.37     35.13 o 
   3   3  15       82.97       76.46     19.99 o 
   5   3  15      781.55      800.68     61.65 o 
   7   3  15       25.72       23.00     30.10 o 
   9   3  15     1822.06     1893.61     68.20 o 
  11   3  15      861.28      789.44     47.47 o 
  13   3  15       22.61       12.49     16.84 o 
  15   3  15        7.74       41.60     22.24 o 
  17   3  15       24.54       13.61     19.04 o 
  19   3  15     1405.74     1555.22    136.91 o 
  21   3  15      136.16      146.70     26.17 o 
  23   3  15      147.63      136.67     27.16 o 
 -26   4  15      153.25      179.53     31.85 o 
 -24   4  15      327.30      261.00     35.25 o 
 -22   4  15      305.26      397.65     48.37 o 
 -20   4  15        0.02      -13.31     15.88 o 
 -18   4  15       82.41       27.64     18.92 o 
 -16   4  15      418.12      374.67     58.60 o 
 -14   4  15      188.20      166.56     28.10 o 
 -12   4  15       12.31        8.39     17.37 o 
 -10   4  15      437.82      372.95     44.99 o 
  -8   4  15      937.12      848.44     61.59 o 
  -6   4  15      345.06      306.23     43.14 o 
  -4   4  15      277.19      329.09     43.84 o 
  -2   4  15       10.84       -4.22     20.70 o 
   0   4  15       20.45        6.74     21.23 o 
   2   4  15       39.90        5.10     64.14 o 
   4   4  15      192.12      186.08     37.49 o 
   6   4  15        0.12       19.15     28.64 o 
   8   4  15       21.72       36.59     34.15 o 
  10   4  15      600.92      649.41     34.82 o 
 -48   0  16     1694.53     2135.85    102.86 o 
 -46   0  16        0.00      -23.84     29.07 o 
 -44   0  16        0.46      -17.62     26.76 o 
 -42   0  16       83.60       33.98     51.18 o 
 -40   0  16      572.40      654.27     98.97 o 
 -38   0  16       96.06       32.91     22.77 o 
 -36   0  16       64.96       36.00     21.19 o 
 -34   0  16      132.40      122.37     27.24 o 
 -32   0  16     3256.59     3032.86     85.79 o 
 -30   0  16       47.29       60.10     21.14 o 
 -28   0  16     3683.61     3422.64     89.18 o 
 -26   0  16     4948.61     4165.40     85.98 o 
 -24   0  16     1720.85     1504.94     49.18 o 
 -22   0  16      797.91      695.77     78.44 o 
 -20   0  16     2507.09     2408.07     60.61 o 
 -18   0  16      116.55      106.51     17.32 o 
 -16   0  16        0.01      -18.05     10.57 o 
 -14   0  16    10572.73    10077.48    142.58 o 
 -12   0  16      498.39      441.20     27.68 o 
 -10   0  16        3.61       -3.63     14.02 o 
  -8   0  16     9715.15     9383.73    134.73 o 
  -6   0  16    15474.94    15165.29    221.04 o 
  -4   0  16      304.91      246.23     45.56 o 
  -2   0  16       29.83       14.33     11.88 o 
   0   0  16     2754.20     2623.50     72.32 o 
   2   0  16      335.36      431.32     34.76 o 
   4   0  16     4516.24     4121.25    108.91 o 
   6   0  16      460.41      329.71     28.51 o 
   8   0  16        3.63        3.75     12.28 o 
  10   0  16     1149.53     1025.60     69.91 o 
  12   0  16     1325.54     1123.89     43.27 o 
  14   0  16        0.12       -0.83     12.06 o 
  16   0  16      233.76      137.11     23.52 o 
  18   0  16      166.66      149.23     32.35 o 
  20   0  16      706.50      780.29    185.14 o 
  22   0  16      223.12      248.85     87.00 o 
  24   0  16     1225.31     1451.31     76.48 o 
  26   0  16      326.40      324.79     46.95 o 
  28   0  16        0.11       33.40     31.58 o 
  30   0  16       29.02       22.03     29.04 o 
  32   0  16       71.44       89.12     54.55 o 
 -47   1  16        1.45       18.95     18.99 o 
 -45   1  16        0.61       -0.11     17.86 o 
 -43   1  16      436.78      519.84     34.89 o 
 -41   1  16       12.97       32.22     16.09 o 
 -39   1  16       83.66       65.99     17.13 o 
 -37   1  16     1108.93     1152.29     39.87 o 
 -35   1  16       22.61        7.47     13.05 o 
 -33   1  16      649.19      611.99     38.37 o 
 -31   1  16     1526.23     1400.10     40.71 o 
 -29   1  16       15.96       20.12     14.24 o 
 -27   1  16       43.98       48.79     13.38 o 
 -25   1  16     1592.49     1463.61     39.41 o 
 -23   1  16     1488.45     1356.14     37.50 o 
 -21   1  16      608.43      548.77     23.76 o 
 -19   1  16        2.40       15.68     10.55 o 
 -17   1  16      572.23      638.73     26.01 o 
 -15   1  16      450.69      426.61     20.26 o 
 -13   1  16     5654.81     5561.86     71.29 o 
 -11   1  16     2788.01     2770.23     50.41 o 
  -9   1  16     3726.19     3412.75     56.81 o 
  -7   1  16       10.41        4.36      9.61 o 
  -5   1  16     5492.18     5202.51     74.08 o 
  -3   1  16      747.37      717.74     26.85 o 
  -1   1  16      372.98      364.67     20.93 o 
   1   1  16      895.05      907.43     29.76 o 
   3   1  16      360.03      340.46     21.01 o 
   5   1  16     2540.12     2283.35     58.10 o 
   7   1  16       27.41       35.80     10.87 o 
   9   1  16      512.25      460.91     26.66 o 
  11   1  16     1753.08     1600.96     38.46 o 
  13   1  16       25.46       12.67     12.95 o 
  15   1  16     1057.51      981.49     42.25 o 
  17   1  16      220.69      201.33     24.66 o 
  19   1  16      213.20      253.31     31.04 o 
  21   1  16        0.96       -2.73     15.95 o 
  23   1  16      283.35      312.88     40.29 o 
  25   1  16       44.77       20.92     22.22 o 
  27   1  16        0.78      -27.22     38.28 o 
  29   1  16      698.87      790.12     98.86 o 
  31   1  16      132.30      128.17     36.78 o 
 -44   2  16       35.34       52.58     26.15 o 
 -42   2  16      585.45      647.74     47.34 o 
 -40   2  16       78.60       37.52     22.76 o 
 -38   2  16      942.84     1229.60     57.11 o 
 -36   2  16      879.27      917.37     49.76 o 
 -34   2  16      220.57      179.75     27.64 o 
 -32   2  16       19.33       14.88     14.55 o 
 -30   2  16      598.15      641.64     42.82 o 
 -28   2  16     1142.77     1317.40     65.61 o 
 -26   2  16        8.52       14.57     13.34 o 
 -24   2  16      506.55      529.66     30.80 o 
 -22   2  16      251.90      214.25     24.55 o 
 -20   2  16       69.43      106.03     16.76 o 
 -18   2  16     2209.51     2319.80     76.56 o 
 -16   2  16     1210.19     1140.59     48.50 o 
 -14   2  16       47.03       10.38     13.69 o 
 -12   2  16      734.47      702.33     35.58 o 
 -10   2  16      483.02      521.41     31.30 o 
  -8   2  16       26.98       17.19      9.26 o 
  -6   2  16      261.91      271.92     17.33 o 
  -4   2  16       22.41       24.09      9.05 o 
  -2   2  16        4.81        6.12     11.21 o 
   0   2  16       93.72       54.27     13.30 o 
   2   2  16      358.32      354.49     20.74 o 
   4   2  16      642.68      625.87     36.25 o 
   6   2  16      169.77      144.93     16.21 o 
   8   2  16      293.30      281.60     27.00 o 
  10   2  16       94.55      111.27     16.00 o 
  12   2  16      420.41      441.17     25.79 o 
  14   2  16       15.51       37.95     13.44 o 
  16   2  16       12.20       14.96     12.12 o 
  18   2  16       47.92       67.88     19.49 o 
  20   2  16      225.98      207.87     20.61 o 
  22   2  16      574.10      589.96     46.17 o 
  24   2  16      235.66      246.08     35.26 o 
  26   2  16      158.62      107.21     21.92 o 
  28   2  16       40.96       55.68     21.82 o 
 -37   3  16      394.72      411.13     43.91 o 
 -35   3  16      236.47      271.44     27.80 o 
 -33   3  16        3.61       -4.96     14.99 o 
 -31   3  16      384.94      378.30     29.75 o 
 -29   3  16        9.51        7.92     15.00 o 
 -27   3  16       15.22       19.71     14.72 o 
 -25   3  16      155.42       82.68     22.75 o 
 -23   3  16     1961.22     2058.11     53.74 o 
 -21   3  16      193.68      213.97     20.11 o 
 -19   3  16      151.07      141.04     23.43 o 
 -17   3  16     1105.86     1241.86     59.14 o 
 -15   3  16      549.77      487.77     63.96 o 
 -13   3  16      248.76      182.67     34.74 o 
 -11   3  16       22.95       16.92     14.36 o 
  -9   3  16      608.48      578.98     43.34 o 
  -7   3  16        0.23        0.37     13.83 o 
  -5   3  16     1126.12     1176.54     70.76 o 
  -3   3  16       75.91       49.19     22.94 o 
  -1   3  16      643.58      617.48     40.72 o 
   1   3  16       81.51       36.44     35.89 o 
   3   3  16      472.42      424.47     59.61 o 
   5   3  16       26.44       44.38     18.45 o 
   7   3  16       91.28       66.02     20.29 o 
   9   3  16     1332.81     1296.47     58.98 o 
  11   3  16        2.55        3.22     18.01 o 
  13   3  16        2.24        3.92     17.40 o 
  15   3  16       18.17       15.73     19.27 o 
  17   3  16      176.15      182.47     30.55 o 
  19   3  16       80.34      114.00     28.63 o 
  21   3  16       24.94       22.63     19.44 o 
 -22   4  16      155.08      178.12     36.88 o 
 -20   4  16       16.42       -0.18     18.10 o 
 -18   4  16        7.55       -1.04     16.91 o 
 -16   4  16       35.07       28.74     18.51 o 
 -14   4  16       19.43       13.34     18.18 o 
 -12   4  16        5.60       18.45     22.42 o 
 -10   4  16      112.01       84.23     35.45 o 
  -8   4  16      271.11      204.99     39.01 o 
  -6   4  16      474.93      522.89     57.29 o 
  -4   4  16       62.89       50.41     34.30 o 
  -2   4  16      229.40      216.29     39.68 o 
   0   4  16      165.84      151.20     36.03 o 
   2   4  16        6.13       11.98     22.96 o 
   4   4  16        0.00       21.06     24.57 o 
   6   4  16       43.91        1.35     25.85 o 
 -45   1  17      292.09      323.91     30.72 o 
 -43   1  17      534.08      652.57     65.18 o 
 -41   1  17       17.58       26.57     16.31 o 
 -39   1  17      416.19      405.63     30.50 o 
 -37   1  17       58.88       61.68     18.37 o 
 -35   1  17        0.14        6.68     13.15 o 
 -33   1  17       74.42       89.73     16.89 o 
 -31   1  17     1995.71     1913.88     68.28 o 
 -29   1  17      158.40      173.77     19.81 o 
 -27   1  17       71.21       78.94     14.95 o 
 -25   1  17      678.90      546.44     27.05 o 
 -23   1  17       16.90        1.81     10.20 o 
 -21   1  17     1525.96     1408.21     38.24 o 
 -19   1  17     1510.70     1409.33     37.96 o 
 -17   1  17      917.99      957.22     31.37 o 
 -15   1  17      842.81      731.90     30.73 o 
 -13   1  17     2227.56     2171.70     58.74 o 
 -11   1  17     1794.86     1625.26     64.38 o 
  -9   1  17      668.64      590.28     27.79 o 
  -7   1  17        3.00       -4.07      9.75 o 
  -5   1  17      114.82       98.50     13.73 o 
  -3   1  17     1651.26     1627.90     39.88 o 
  -1   1  17     1964.00     1829.45     45.34 o 
   1   1  17      178.32      159.40     16.54 o 
   3   1  17      133.03       89.39     15.50 o 
   5   1  17      461.40      418.59     28.69 o 
   7   1  17     1525.82     1405.72     36.25 o 
   9   1  17       57.53       46.46     13.82 o 
  11   1  17        4.36        6.03     12.96 o 
  13   1  17        9.60       20.92     14.46 o 
  15   1  17      323.89      288.26     27.71 o 
  17   1  17        0.29       -3.77     15.94 o 
  19   1  17      162.75      146.04     26.78 o 
  21   1  17        1.10       -4.09     17.97 o 
  23   1  17       13.39        8.56     19.27 o 
  25   1  17       60.69       40.26     28.66 o 
  27   1  17      170.77      126.83     29.88 o 
  29   1  17      231.12      252.83     43.80 o 
 -42   2  17        2.17       -1.45     23.10 o 
 -40   2  17        9.83       -0.24     21.50 o 
 -38   2  17      496.49      522.60     62.30 o 
 -36   2  17      637.07      631.56     44.14 o 
 -34   2  17       24.22       23.47     19.76 o 
 -32   2  17        5.10       20.57     18.34 o 
 -30   2  17       52.52       50.05     16.40 o 
 -28   2  17      653.10      771.86     42.98 o 
 -26   2  17       28.30       19.79     15.39 o 
 -24   2  17      787.76      704.10     51.74 o 
 -22   2  17      377.42      387.86     32.29 o 
 -20   2  17     1417.39     1253.19     47.96 o 
 -18   2  17     1215.19     1184.31     80.16 o 
 -16   2  17      119.04      128.11     20.49 o 
 -14   2  17     1150.00     1095.49     34.32 o 
 -12   2  17        5.36       -9.30      9.18 o 
 -10   2  17     1624.77     1595.46     37.67 o 
  -8   2  17      190.73      143.88     14.88 o 
  -6   2  17      110.77      109.87     15.02 o 
  -4   2  17      393.01      338.90     21.85 o 
  -2   2  17      815.72      759.32     56.57 o 
   0   2  17       79.29       76.94     14.23 o 
   2   2  17      100.39       93.59     14.31 o 
   4   2  17      978.94      879.58     31.82 o 
   6   2  17      134.27      159.80     17.40 o 
   8   2  17       10.63       14.11     11.55 o 
  10   2  17      198.56      207.13     19.82 o 
  12   2  17      411.68      397.00     28.98 o 
  14   2  17       71.94       85.12     16.52 o 
  16   2  17      187.70      195.74     21.39 o 
  18   2  17       77.29       54.12     23.14 o 
  20   2  17      232.94      174.16     23.42 o 
  22   2  17        2.81       15.50     15.68 o 
  24   2  17      173.57      163.50     38.12 o 
 -35   3  17      212.42      206.53     27.08 o 
 -33   3  17        0.39      -10.74     15.59 o 
 -31   3  17      276.59      232.87     26.46 o 
 -29   3  17      467.08      540.92     34.25 o 
 -27   3  17       43.74       31.12     15.80 o 
 -25   3  17     1454.22     1429.35     47.55 o 
 -23   3  17     1812.91     1965.30     78.89 o 
 -21   3  17      106.64       82.44     16.78 o 
 -19   3  17      663.46      608.58     30.53 o 
 -17   3  17       17.66        5.39     14.44 o 
 -15   3  17      119.17      129.81     17.50 o 
 -13   3  17      148.46      165.22     40.02 o 
 -11   3  17       51.74       43.80     17.51 o 
  -9   3  17       19.40       31.23     15.50 o 
  -7   3  17      213.31      200.90     38.72 o 
  -5   3  17       49.65       26.69     17.10 o 
  -3   3  17       43.23       16.62     16.28 o 
  -1   3  17      139.86       65.41     26.88 o 
   1   3  17      750.40      720.13     45.32 o 
   3   3  17      122.15       87.67     31.97 o 
   5   3  17      397.00      408.58     46.70 o 
   7   3  17      375.71      424.04     41.98 o 
   9   3  17        7.30      -11.79     16.57 o 
  11   3  17        0.56        8.46     18.68 o 
  13   3  17       13.35      -17.37     17.12 o 
  15   3  17       60.15       57.53     23.43 o 
  17   3  17      171.64      225.99     35.40 o 
 -18   4  17       11.86        7.07     20.03 o 
 -16   4  17       25.05       22.50     21.51 o 
 -14   4  17      113.07      100.80     26.78 o 
 -12   4  17      228.49      193.23     33.14 o 
 -10   4  17      309.26      378.63     50.44 o 
  -8   4  17      244.05      165.21     37.32 o 
  -6   4  17       33.14       40.04     27.08 o 
  -4   4  17      504.24      395.37     51.61 o 
  -2   4  17        3.14      -15.27     22.37 o 
   0   4  17       18.42       16.67     25.13 o 
 -46   0  18       63.63       45.17     81.93 o 
 -44   0  18      173.03      229.33     45.39 o 
 -42   0  18      128.92       96.23     57.88 o 
 -40   0  18      712.46      799.33     65.61 o 
 -38   0  18       77.12      111.61     34.74 o 
 -36   0  18      280.91      282.50     47.91 o 
 -34   0  18     1371.69     1446.75     62.37 o 
 -32   0  18     1495.96     1280.45     58.06 o 
 -30   0  18        4.01       24.82     20.35 o 
 -28   0  18      960.07      975.90     65.63 o 
 -26   0  18      521.87      435.02     36.54 o 
 -24   0  18       62.86       73.60     22.04 o 
 -22   0  18       23.26        4.08     17.19 o 
 -20   0  18     2999.97     2992.28     81.73 o 
 -18   0  18      971.66     1024.67     51.53 o 
 -16   0  18      168.44      206.23     26.79 o 
 -14   0  18     1775.32     1743.30    115.99 o 
 -12   0  18     3926.47     3972.21     93.42 o 
 -10   0  18      419.70      374.12     31.72 o 
  -8   0  18       52.09       79.78     20.20 o 
  -6   0  18      408.23      327.04     37.37 o 
  -4   0  18     6634.38     6490.26    151.58 o 
  -2   0  18     3274.05     2959.08     95.65 o 
   0   0  18      173.74      198.33     32.46 o 
   2   0  18        2.42        7.93     19.43 o 
   4   0  18      126.07       71.81     23.68 o 
   6   0  18      567.27      568.96     47.69 o 
   8   0  18     2961.57     2859.36    224.64 o 
  10   0  18      144.13      148.68     32.37 o 
  12   0  18       14.91       10.89     34.98 o 
  14   0  18      380.49      313.21     64.23 o 
  16   0  18       25.45      -14.99     47.15 o 
  18   0  18     1827.35     1765.81     83.21 o 
  20   0  18      885.91      948.45     66.78 o 
  22   0  18       74.72       48.03     39.07 o 
  24   0  18       88.34      151.11     39.84 o 
  26   0  18     1108.04     1302.74     82.05 o 
  28   0  18     1640.30     1853.33    168.63 o 
 -45   1  18       42.97       12.52     19.21 o 
 -43   1  18       86.46       43.84     20.38 o 
 -41   1  18        0.53        0.78     16.94 o 
 -39   1  18       12.22       -8.48     14.98 o 
 -37   1  18       45.27       23.50     15.60 o 
 -35   1  18      565.98      513.81     30.22 o 
 -33   1  18      157.95      121.09     18.33 o 
 -31   1  18      101.99       49.48     16.57 o 
 -29   1  18      124.05       62.96     15.67 o 
 -27   1  18      991.60      885.11     33.78 o 
 -25   1  18     1694.59     1701.36     48.75 o 
 -23   1  18        9.38        2.22     10.71 o 
 -21   1  18       11.21        6.05     10.90 o 
 -19   1  18      255.43      297.48     33.67 o 
 -17   1  18      444.76      433.43     29.06 o 
 -15   1  18      328.28      281.16     22.42 o 
 -13   1  18       15.29        5.18     11.02 o 
 -11   1  18      563.66      589.25     30.05 o 
  -9   1  18      449.02      446.20     26.23 o 
  -7   1  18       34.56       12.83     13.64 o 
  -5   1  18       63.53       61.62     15.13 o 
  -3   1  18      742.87      681.58     31.00 o 
  -1   1  18        9.66        0.58     11.47 o 
   1   1  18      429.00      418.85     26.23 o 
   3   1  18      189.94      185.41     20.10 o 
   5   1  18      158.36      153.25     21.15 o 
   7   1  18      149.23      129.13     17.55 o 
   9   1  18       10.88        2.27     11.89 o 
  11   1  18      100.14       74.56     19.41 o 
  13   1  18       30.35       17.94     16.42 o 
  15   1  18       16.13        7.30     16.78 o 
  17   1  18       56.74       47.57     21.54 o 
  19   1  18      547.73      647.62     45.40 o 
  21   1  18      120.80      138.08     36.90 o 
  23   1  18       58.26       58.67     23.48 o 
  25   1  18      566.57      598.95     48.41 o 
  27   1  18      175.36      117.95     30.33 o 
 -40   2  18      558.44      473.00     57.57 o 
 -38   2  18      549.91      567.97     44.40 o 
 -36   2  18      594.96      676.96     86.37 o 
 -34   2  18       61.05       73.79     23.55 o 
 -32   2  18      161.85      156.80     31.55 o 
 -30   2  18      458.96      501.54     43.95 o 
 -28   2  18      192.69      160.61     24.52 o 
 -26   2  18      230.97      230.16     28.44 o 
 -24   2  18        0.28        8.82     14.70 o 
 -22   2  18       78.30       59.53     36.46 o 
 -20   2  18        0.03       -3.26     16.15 o 
 -18   2  18     1771.28     1834.57     67.23 o 
 -16   2  18       34.46       35.68     11.44 o 
 -14   2  18       71.30       68.54     13.24 o 
 -12   2  18        0.56        7.63     10.97 o 
 -10   2  18      189.09      221.72     31.97 o 
  -8   2  18     1026.58     1010.19     36.20 o 
  -6   2  18      115.37      126.77     16.89 o 
  -4   2  18        2.45       -4.63     11.19 o 
  -2   2  18       17.04        6.60     11.91 o 
   0   2  18      175.87      171.86     17.60 o 
   2   2  18       50.30       41.03     14.58 o 
   4   2  18      153.32      128.70     16.84 o 
   6   2  18        5.48        4.65     11.86 o 
   8   2  18      204.69      220.37     20.73 o 
  10   2  18      314.67      351.04     25.33 o 
  12   2  18        1.42       -6.37     12.24 o 
  14   2  18        7.70       10.42     13.84 o 
  16   2  18        5.09       11.09     14.44 o 
  18   2  18        0.52        7.02     19.11 o 
  20   2  18      178.41      180.42     24.25 o 
  22   2  18       10.47        4.89     16.20 o 
 -33   3  18       15.41       17.26     18.01 o 
 -31   3  18        5.33       17.31     18.15 o 
 -29   3  18      895.04     1020.42     45.04 o 
 -27   3  18      332.68      383.75     30.19 o 
 -25   3  18       42.77       17.34     15.17 o 
 -23   3  18     1175.70     1262.96     45.76 o 
 -21   3  18      199.71      239.19     42.15 o 
 -19   3  18      143.56      121.34     26.63 o 
 -17   3  18       59.14       35.88     14.78 o 
 -15   3  18       53.84       54.79     16.16 o 
 -13   3  18      152.66      143.38     19.08 o 
 -11   3  18       18.99        9.69     11.27 o 
  -9   3  18       56.27       24.98     19.27 o 
  -7   3  18      213.40      223.28     29.79 o 
  -5   3  18        1.79        6.85     16.40 o 
  -3   3  18      207.54      204.76     48.42 o 
  -1   3  18      380.21      328.48     86.87 o 
   1   3  18      345.96      392.71     38.06 o 
   3   3  18       13.60        3.31     17.09 o 
   5   3  18        2.83       31.23     18.79 o 
   7   3  18       38.99       49.36     21.51 o 
   9   3  18       91.30       84.65     27.09 o 
  11   3  18      206.50      243.29     35.68 o 
  13   3  18      133.17      163.81     31.67 o 
  15   3  18       18.51       48.97     23.58 o 
 -43   1  19       55.83       68.94     20.96 o 
 -41   1  19       89.78      112.93     22.10 o 
 -39   1  19      615.89      737.26     39.92 o 
 -37   1  19     1165.03     1114.55     44.91 o 
 -35   1  19      534.35      629.80     39.71 o 
 -33   1  19        0.11       32.87     15.19 o 
 -31   1  19        2.56       15.83     13.74 o 
 -29   1  19       61.24       47.34     15.29 o 
 -27   1  19      219.60      189.78     19.83 o 
 -25   1  19        0.75        0.57     11.75 o 
 -23   1  19      171.92      157.09     20.65 o 
 -21   1  19      816.78      830.16     35.45 o 
 -19   1  19      234.19      231.69     23.59 o 
 -17   1  19      735.79      826.96     45.72 o 
 -15   1  19       23.38       34.13     13.04 o 
 -13   1  19      131.31      117.56     17.61 o 
 -11   1  19      206.66      170.22     19.60 o 
  -9   1  19      523.49      565.25     29.70 o 
  -7   1  19      323.26      311.53     24.04 o 
  -5   1  19      163.76      135.54     18.27 o 
  -3   1  19      200.83      162.81     19.59 o 
  -1   1  19      385.17      350.17     25.77 o 
   1   1  19       99.17      138.70     20.05 o 
   3   1  19      146.34      126.90     20.46 o 
   5   1  19      139.98      173.68     20.49 o 
   7   1  19        1.54       -2.37     12.18 o 
   9   1  19      294.16      273.30     28.17 o 
  11   1  19       23.80       10.90     17.57 o 
  13   1  19      567.33      638.93     54.05 o 
  15   1  19      171.17      180.01     29.68 o 
  17   1  19      378.93      396.87     39.77 o 
  19   1  19      447.03      496.89     43.36 o 
  21   1  19       19.14       10.82     21.91 o 
  23   1  19     1373.80     1429.48     66.60 o 
 -38   2  19        4.73        4.34     25.51 o 
 -36   2  19      289.21      203.79     35.16 o 
 -34   2  19      132.19      184.67     34.91 o 
 -32   2  19       37.50       45.54     23.99 o 
 -30   2  19       54.39       70.65     46.56 o 
 -28   2  19      359.88      407.16     47.16 o 
 -26   2  19      105.26      126.15     27.59 o 
 -24   2  19       85.19      101.84     21.82 o 
 -22   2  19      686.50      729.63     52.90 o 
 -20   2  19      131.20      102.57     21.56 o 
 -18   2  19       38.71       27.21     12.97 o 
 -16   2  19       18.05        2.78     10.76 o 
 -14   2  19      764.90      780.49     30.97 o 
 -12   2  19      354.95      348.23     33.32 o 
 -10   2  19      167.05      162.36     20.74 o 
  -8   2  19       16.19        4.40     12.34 o 
  -6   2  19      146.56      153.86     30.51 o 
  -4   2  19      184.97      171.21     19.50 o 
  -2   2  19     1015.23      988.45     34.14 o 
   0   2  19     1152.18     1127.71     83.74 o 
   2   2  19        3.17       14.64     11.53 o 
   4   2  19        0.68      -14.09     11.11 o 
   6   2  19      554.71      628.40     55.92 o 
   8   2  19      984.12     1013.63     37.92 o 
  10   2  19      126.29      129.94     25.18 o 
  12   2  19        0.01      -14.82     13.69 o 
  14   2  19       41.30       39.66     16.60 o 
  16   2  19       44.05       17.33     16.16 o 
  18   2  19      365.50      398.02     31.53 o 
  20   2  19       35.91       55.24     19.72 o 
 -29   3  19      288.79      255.97     28.76 o 
 -27   3  19      400.50      384.08     31.08 o 
 -25   3  19       41.92       67.16     19.19 o 
 -23   3  19      219.25      189.58     26.88 o 
 -21   3  19      353.88      371.59     28.98 o 
 -19   3  19      352.55      338.86     27.80 o 
 -17   3  19      101.43       96.83     18.86 o 
 -15   3  19       46.89       48.08     19.72 o 
 -13   3  19      126.10      114.25     19.15 o 
 -11   3  19      363.92      370.39     24.38 o 
  -9   3  19       22.80       -0.06     17.01 o 
  -7   3  19      889.48      818.08     31.13 o 
  -5   3  19       69.15       27.17     19.68 o 
  -3   3  19       90.66       97.67     41.85 o 
  -1   3  19        9.02        4.94     18.18 o 
   1   3  19        3.06       21.90     18.10 o 
   3   3  19       75.94       60.64     23.86 o 
   5   3  19      887.37      852.00     54.33 o 
   7   3  19      184.79      200.80     33.87 o 
   9   3  19       26.51       65.59     23.34 o 
  11   3  19       91.07      116.06     28.71 o 
 -42   0  20     1499.78     1621.44     91.47 o 
 -40   0  20       14.13       33.28     30.99 o 
 -38   0  20      138.94       28.52     31.75 o 
 -36   0  20      159.09      190.06     39.66 o 
 -34   0  20       17.54       -7.11     26.05 o 
 -32   0  20      224.97      232.08     34.15 o 
 -30   0  20       89.16       69.50     24.62 o 
 -28   0  20       30.16       56.45     23.13 o 
 -26   0  20      241.92      250.79     33.02 o 
 -24   0  20     1384.40     1508.35     61.56 o 
 -22   0  20        1.51        2.19     17.75 o 
 -20   0  20      447.53      559.54     67.40 o 
 -18   0  20      132.82      152.26     26.57 o 
 -16   0  20      248.73      294.85     32.20 o 
 -14   0  20     1289.96     1315.51    133.15 o 
 -12   0  20     1033.48     1136.52     61.56 o 
 -10   0  20     1060.82     1206.51     63.45 o 
  -8   0  20       10.11       16.32     21.80 o 
  -6   0  20       80.35       75.87     25.84 o 
  -4   0  20      210.43      266.12     38.18 o 
  -2   0  20       67.11       74.50     47.06 o 
   0   0  20      794.13      886.26    104.11 o 
   2   0  20      617.41      724.05     84.76 o 
   4   0  20      283.61      201.70     35.24 o 
   6   0  20      220.32      172.79     43.88 o 
   8   0  20        0.14       -7.72     21.50 o 
  10   0  20      181.45      127.77     32.38 o 
  12   0  20      186.30      127.91     76.82 o 
  14   0  20      332.92      354.50     68.58 o 
  16   0  20       68.81       91.42     33.81 o 
  18   0  20     2356.75     2796.36    247.69 o 
  20   0  20     4840.90     5400.68    286.85 o 
  22   0  20       64.54      104.22     36.91 o 
 -41   1  20      307.43      416.89     33.76 o 
 -39   1  20       81.74       34.31     19.19 o 
 -37   1  20      986.26     1059.54     49.97 o 
 -35   1  20       39.26       15.89     18.04 o 
 -33   1  20        8.44       24.44     15.38 o 
 -31   1  20       24.33        2.23     14.76 o 
 -29   1  20      466.96      390.18     27.49 o 
 -27   1  20        0.65      -14.31     13.26 o 
 -25   1  20      240.15      243.89     23.64 o 
 -23   1  20       11.57        8.51     13.15 o 
 -21   1  20      107.44      135.18     19.29 o 
 -19   1  20      200.62      219.34     22.69 o 
 -17   1  20       20.71       12.03     12.45 o 
 -15   1  20     1030.45      964.98     51.73 o 
 -13   1  20        1.63       -6.42     11.47 o 
 -11   1  20      381.55      347.72     26.17 o 
  -9   1  20      845.24      825.89     35.54 o 
  -7   1  20      880.44      847.32     35.85 o 
  -5   1  20       38.57       47.63     14.88 o 
  -3   1  20        0.71       -9.27     12.82 o 
  -1   1  20      174.62      141.88     21.07 o 
   1   1  20      233.48      210.24     24.44 o 
   3   1  20      381.48      448.93     32.11 o 
   5   1  20       52.65       60.61     18.43 o 
   7   1  20      184.97      199.75     25.35 o 
   9   1  20      150.44      190.19     50.59 o 
  11   1  20      512.76      535.84     81.62 o 
  13   1  20      120.63      183.07     39.96 o 
  15   1  20       76.68       74.12     29.84 o 
  17   1  20       60.67       23.28     29.12 o 
  19   1  20       22.10        2.62     21.63 o 
  21   1  20       92.79      119.80     29.57 o 
 -36   2  20     1233.48     1414.01     72.83 o 
 -34   2  20       29.63       29.97     26.07 o 
 -32   2  20      554.76      495.32     76.73 o 
 -30   2  20        0.06        8.55     22.51 o 
 -28   2  20       48.43       62.59     25.27 o 
 -26   2  20      914.88      876.97     55.33 o 
 -24   2  20      107.50      130.03     29.37 o 
 -22   2  20       29.15        6.63     21.16 o 
 -20   2  20      186.68      188.11     18.17 o 
 -18   2  20       51.10       45.14     13.49 o 
 -16   2  20     1055.49     1095.82     67.97 o 
 -14   2  20      491.98      560.36     44.30 o 
 -12   2  20      214.57      252.14     30.55 o 
 -10   2  20       54.51       31.36     14.13 o 
  -8   2  20       13.51       17.80     13.52 o 
  -6   2  20      377.90      439.66     27.69 o 
  -4   2  20        0.01       -4.96     12.36 o 
  -2   2  20      447.69      475.68     28.57 o 
   0   2  20       73.09       66.04     14.86 o 
   2   2  20       34.12       70.96     15.65 o 
   4   2  20      593.49      652.04     31.77 o 
   6   2  20      561.35      599.18     33.41 o 
   8   2  20      647.47      669.62     35.60 o 
  10   2  20        0.64       11.94     14.98 o 
  12   2  20      464.73      481.89     36.98 o 
  14   2  20      323.97      344.80     29.31 o 
  16   2  20      184.84      190.17     25.24 o 
 -25   3  20      122.93       83.30     21.39 o 
 -23   3  20      426.96      413.28     33.84 o 
 -21   3  20       81.23       62.26     19.10 o 
 -19   3  20        9.62        2.33     15.61 o 
 -17   3  20      678.58      727.89     37.56 o 
 -15   3  20        5.17       13.66     17.01 o 
 -13   3  20       22.49       26.69     14.86 o 
 -11   3  20       64.58       55.88     16.15 o 
  -9   3  20        6.88        1.74     13.12 o 
  -7   3  20       10.52       18.82     15.08 o 
  -5   3  20       98.13      121.92     17.08 o 
  -3   3  20       81.83       51.62     23.76 o 
  -1   3  20       21.46       33.53     20.78 o 
   1   3  20      620.56      723.57    129.53 o 
   3   3  20        0.90       30.48     33.29 o 
   5   3  20      102.98      108.97     28.65 o 
 -39   1  21       62.84       47.32     20.34 o 
 -37   1  21      419.42      396.42     32.99 o 
 -35   1  21       16.36        8.22     17.66 o 
 -33   1  21        0.25       -1.15     17.35 o 
 -31   1  21      172.26      150.45     26.55 o 
 -29   1  21      220.35      236.40     24.85 o 
 -27   1  21      569.49      553.52     41.67 o 
 -25   1  21       18.71       25.26     15.26 o 
 -23   1  21      154.27       59.59     18.84 o 
 -21   1  21       14.56       10.76     13.89 o 
 -19   1  21        0.07        7.12     17.89 o 
 -17   1  21      637.40      679.66     45.22 o 
 -15   1  21      840.49      954.68     38.98 o 
 -13   1  21        0.45       -4.80     13.03 o 
 -11   1  21       40.89       45.08     16.24 o 
  -9   1  21       12.21       27.43     14.07 o 
  -7   1  21     1415.62     1547.83     87.28 o 
  -5   1  21      287.23      329.20     33.95 o 
  -3   1  21       27.71       18.63     15.23 o 
  -1   1  21       89.07      109.10     37.35 o 
   1   1  21       61.35       49.52     20.79 o 
   3   1  21      205.63      189.81     28.36 o 
   5   1  21      317.76      277.78     29.07 o 
   7   1  21      231.86      202.67     30.14 o 
   9   1  21       13.98       18.59     18.41 o 
  11   1  21      538.54      579.99     45.15 o 
  13   1  21      217.07      263.43     38.69 o 
  15   1  21     3752.51     4227.93    203.35 o 
  17   1  21       10.67       13.49     22.62 o 
 -34   2  21      199.16      171.05     52.24 o 
 -32   2  21     2345.78     2554.00     92.39 o 
 -30   2  21       70.46       71.16     27.81 o 
 -28   2  21       89.94       94.07     28.18 o 
 -26   2  21       67.20        8.01     36.54 o 
 -24   2  21       38.88       19.85     23.51 o 
 -22   2  21      769.05     1019.74     77.34 o 
 -20   2  21       83.20       71.71     22.58 o 
 -18   2  21      201.77      214.96     20.15 o 
 -16   2  21       12.89       10.65     13.29 o 
 -14   2  21      115.17      107.28     17.40 o 
 -12   2  21       93.37       89.21     17.91 o 
 -10   2  21     1100.22     1178.48     46.77 o 
  -8   2  21       91.15      107.43     18.53 o 
  -6   2  21       18.92       25.36     15.65 o 
  -4   2  21       33.66       32.78     15.24 o 
  -2   2  21      207.68      246.64     22.17 o 
   0   2  21       61.50       92.17     17.00 o 
   2   2  21      229.68      218.37     23.72 o 
   4   2  21       74.76       62.94     17.47 o 
   6   2  21        6.52       -2.97     14.27 o 
   8   2  21      508.49      575.75     35.68 o 
  10   2  21     1512.57     1737.50     55.08 o 
  12   2  21      349.74      335.64     29.50 o 
 -19   3  21       58.53       52.65     20.85 o 
 -17   3  21      127.09      156.84     26.52 o 
 -15   3  21       14.75       28.31     22.99 o 
 -13   3  21       11.55       -2.34     14.71 o 
 -11   3  21      114.40      102.78     18.93 o 
  -9   3  21      380.13      425.25     28.29 o 
  -7   3  21      277.40      315.15     27.86 o 
  -5   3  21      245.33      260.18     33.71 o 
  -3   3  21       49.19       33.31     19.52 o 
  -1   3  21      170.73      163.06     31.25 o 
 -38   0  22       64.57       57.44     33.98 o 
 -36   0  22       99.82       34.29     50.35 o 
 -34   0  22       46.02       48.45     34.20 o 
 -32   0  22      266.39      376.84    107.07 o 
 -30   0  22      117.96       24.25     31.29 o 
 -28   0  22      585.80      637.39     59.72 o 
 -26   0  22      221.18      290.18     37.51 o 
 -24   0  22       56.58       91.06     30.37 o 
 -22   0  22     1256.60     1425.77     74.55 o 
 -20   0  22     1655.09     1953.33    104.42 o 
 -18   0  22      398.55      519.42     57.66 o 
 -16   0  22      291.48      265.89     40.06 o 
 -14   0  22      518.46      525.96     65.83 o 
 -12   0  22      342.69      353.15     81.10 o 
 -10   0  22       40.89       68.77     27.11 o 
  -8   0  22       95.59      144.94     32.73 o 
  -6   0  22      248.39      377.13     46.02 o 
  -4   0  22     1856.84     1884.24     85.29 o 
  -2   0  22      146.59      185.97     36.67 o 
   0   0  22      257.11      214.98     38.58 o 
   2   0  22     1086.11     1257.83     71.84 o 
   4   0  22      347.48      368.69     63.79 o 
   6   0  22       65.87       37.32     27.40 o 
   8   0  22     1024.52     1233.72    145.87 o 
  10   0  22      124.50      105.25     35.03 o 
  12   0  22       19.22       22.44     28.61 o 
  14   0  22     2084.66     2384.20    103.04 o 
  16   0  22      152.36      265.32     48.86 o 
 -35   1  22      914.32     1118.63     51.89 o 
 -33   1  22      401.39      433.89     50.14 o 
 -31   1  22       17.68        5.48     19.19 o 
 -29   1  22      105.24      117.09     23.30 o 
 -27   1  22       32.52       51.76     21.37 o 
 -25   1  22      117.13       90.64     22.60 o 
 -23   1  22       51.76       49.52     17.59 o 
 -21   1  22      591.76      636.27     35.29 o 
 -19   1  22       98.09       83.80     27.96 o 
 -17   1  22      429.69      436.29     40.31 o 
 -15   1  22      212.43      239.17     25.42 o 
 -13   1  22      103.04      127.61     20.20 o 
 -11   1  22       22.73       23.80     16.91 o 
  -9   1  22      159.68      130.61     22.75 o 
  -7   1  22      651.50      765.32     54.06 o 
  -5   1  22      395.97      361.45     49.68 o 
  -3   1  22      529.38      530.54     51.25 o 
  -1   1  22      169.01      159.79     40.15 o 
   1   1  22      129.88      179.78     29.14 o 
   3   1  22      754.76      840.45     43.83 o 
   5   1  22      176.22      139.89     31.71 o 
   7   1  22      113.37      104.43     26.50 o 
   9   1  22       70.78       64.70     23.95 o 
  11   1  22      115.05      125.25     29.63 o 
  13   1  22      793.24      903.00     56.44 o 
 -30   2  22      181.01      209.50     36.10 o 
 -28   2  22      860.77     1027.77     66.67 o 
 -26   2  22       14.50        7.32     22.70 o 
 -24   2  22        6.59       26.22     23.09 o 
 -22   2  22       39.81       32.20     24.57 o 
 -20   2  22      296.58      284.52     38.74 o 
 -18   2  22        2.04       -8.70     17.38 o 
 -16   2  22      271.90      178.02     32.40 o 
 -14   2  22       21.77       33.39     15.07 o 
 -12   2  22       17.17       11.53     15.57 o 
 -10   2  22     1590.35     1718.81     64.38 o 
  -8   2  22      105.26      163.09     21.76 o 
  -6   2  22       19.48       16.71     15.34 o 
  -4   2  22       19.69       19.32     15.87 o 
  -2   2  22     1270.64     1470.75     65.79 o 
   0   2  22       11.53        4.11     14.46 o 
   2   2  22        3.81        4.12     15.99 o 
   4   2  22       45.65       62.98     18.25 o 
   6   2  22      117.46      129.06     21.95 o 
   8   2  22      635.06      735.18     39.01 o 
 -33   1  23     1352.15     1639.16    105.57 o 
 -31   1  23        0.00       23.74     20.49 o 
 -29   1  23       66.25       55.44     23.12 o 
 -27   1  23      726.00      883.45     46.05 o 
 -25   1  23      355.00      376.91     48.53 o 
 -23   1  23       43.53       39.57     19.69 o 
 -21   1  23       94.21       84.82     22.31 o 
 -19   1  23      185.52      169.64     25.46 o 
 -17   1  23     1177.31     1448.85     59.37 o 
 -15   1  23       82.37       79.49     22.71 o 
 -13   1  23       47.58       68.38     36.23 o 
 -11   1  23      126.43      131.53     25.71 o 
  -9   1  23       18.54       58.46     22.25 o 
  -7   1  23      467.80      473.58     44.86 o 
  -5   1  23        0.96        7.69     19.14 o 
  -3   1  23     1254.37     1471.54     61.21 o 
  -1   1  23        0.29       -3.66     18.82 o 
   1   1  23        6.06       27.02     21.88 o 
   3   1  23        0.04       -7.89     17.36 o 
   5   1  23        2.75       10.32     18.37 o 
   7   1  23     1290.28     1544.13     91.87 o 
   9   1  23      520.66      593.53     78.66 o 
 -24   2  23       16.67        9.33     25.10 o 
 -22   2  23      209.36      258.37     39.14 o 
 -20   2  23      414.27      366.92     62.37 o 
 -18   2  23        5.47      -19.02     20.70 o 
 -16   2  23       54.46       60.62     16.46 o 
 -14   2  23      372.12      415.15     28.81 o 
 -12   2  23       16.11        7.97     18.43 o 
 -10   2  23      152.15      177.60     21.98 o 
  -8   2  23      173.66      193.54     35.86 o 
  -6   2  23      160.55      180.28     23.93 o 
  -4   2  23      246.48      234.40     24.35 o 
  -2   2  23       69.84       98.40     19.36 o 
   0   2  23       17.06       -2.41     15.85 o 
   2   2  23        0.01       -2.58     15.59 o 
 -30   0  24     1164.43     1090.13    100.74 o 
 -28   0  24      286.35      385.51     69.54 o 
 -26   0  24        0.05      -61.26     31.29 o 
 -24   0  24      343.79      335.39     64.04 o 
 -22   0  24      918.28     1177.46    100.73 o 
 -20   0  24      678.26      701.72     80.40 o 
 -18   0  24        4.40      -12.51     25.06 o 
 -16   0  24      285.26      264.37     73.30 o 
 -14   0  24     2170.64     2665.07    104.52 o 
 -12   0  24        7.48       25.05     26.52 o 
 -10   0  24      216.49      165.42     38.46 o 
  -8   0  24        7.63       14.66     25.72 o 
  -6   0  24      201.12      207.86     42.26 o 
  -4   0  24      367.03      450.72     65.34 o 
  -2   0  24        3.08       45.05     39.36 o 
   0   0  24      593.13      647.04     86.53 o 
   2   0  24     1299.62     1583.09     85.18 o 
   4   0  24      824.18      909.23    129.26 o 
   6   0  24       91.00      112.91     53.88 o 
 -27   1  24      128.51      133.84     26.84 o 
 -25   1  24      551.73      607.43     40.88 o 
 -23   1  24      131.23      133.86     27.78 o 
 -21   1  24      153.67      211.73     52.59 o 
 -19   1  24      569.28      465.65     40.57 o 
 -17   1  24      111.12       63.21     36.48 o 
 -15   1  24      549.23      653.57     45.63 o 
 -13   1  24       25.66       63.53     34.14 o 
 -11   1  24        8.62      -12.06     40.24 o 
  -9   1  24      529.60      619.99     45.52 o 
  -7   1  24        2.93       48.54     22.72 o 
  -5   1  24       36.39       10.36     20.44 o 
  -3   1  24      802.18      797.64     90.53 o 
  -1   1  24      121.71      142.72     28.32 o 
   1   1  24       69.57       64.32     25.18 o 
   3   1  24      225.22      213.31     30.16 o 
 -19   1  25       66.63       73.74     41.71 o 
 -17   1  25      163.45      198.97     51.49 o 
 -15   1  25      110.42      143.99     29.55 o 
 -13   1  25      155.48      128.55     33.52 o 
 -11   1  25       93.48      142.15     29.59 o 
  -9   1  25      576.49      667.08     47.62 o 
  -7   1  25      615.63      710.72     48.85 o 
                                                 
